# Supplementary material for: cis-(Di-2-pyridyl­amine-κ2 N 2,N 2′)bis­(thio­cyanato-κS)platinum(II)
Source: Acta Crystallogr Sect E Struct Rep Online. 2012 Mar 17;68(Pt 4):m440. doi: 10.1107/S1600536812010926 (PMC3343839; doi:10.1107/S1600536812010926)
Supplement: Supplementary file 1 [file e-68-0m440-sup1.cif]

##############################################################################
#                                                                            #
# This CIF contains the data in a paper accepted for publication in          #
# Acta Crystallographica Section E. It conforms to the requirements of       #
# Notes for Authors for Acta Crystallographica Section E, and has been       #
# peer reviewed under the auspices of the IUCr Commission on Journals.       #
#                                                                            #
# Full details of the Crystallographic Information File format               #
# are given in the paper "The Crystallographic Information File (CIF):       #
# a New Standard Archive File for Crystallography" by S. R. Hall, F. H.      #
# Allen and I. D. Brown [Acta Cryst. (1991), A47, 655-685].                  #
#                                                                            #
# The current version of the core CIF dictionary is obtainable from          #
# ftp://ftp.iucr.org/pub/cif_core.dic.                                       #
#                                                                            #
# Software is freely available for graphical display of the structure(s)     #
# in this CIF. For information consult the CIF software page                 #
# http://www.iucr.org/resources/cif/software.                                #
#                                                                            #
# This file may be used for bona fide research purposes within the           #
# scientific community so long as proper attribution is given to the journal # 
# article from which it was obtained.                                        #
#                                                                            #
##############################################################################
data_global
_audit_creation_method     SHELXL-97
_journal_date_recd_electronic     2012-03-12
_journal_date_accepted     2012-03-13
_journal_name_full     'Acta Crystallographica, Section E'
_journal_year     2012
_journal_volume     68
_journal_issue      4
_journal_page_first     m440
_journal_page_last     m440
_journal_paper_category     QM
_journal_paper_doi     10.1107/S1600536812010926
_journal_coeditor_code     TK5067
_publ_contact_author_name     'Dr. Kwang Ha'
_publ_contact_author_address
; School of Applied Chemical Engineering,
  The Research Institute of Catalysis,
  Chonnam National University,
  Gwangju 500-757,
  Republic of Korea
;
_publ_contact_author_email     hakwang@chonnam.ac.kr
_publ_contact_author_fax     '82 62 530 1909'
_publ_contact_author_phone     '82 62 530 1901'
_publ_section_title
;\
<i>cis</i>-(Di-2-pyridylamine-\k^2^<i>N</i>^2^,<i>N</i>^2'^)bis(thiocyanato-\
\k<i>S</i>)platinum(II)
;
loop_
    _publ_author_name
    _publ_author_footnote
    _publ_author_address
    'Ha, Kwang' .
; School of Applied Chemical Engineering,
  The Research Institute of Catalysis,
  Chonnam National University,
  Gwangju 500-757,
  Republic of Korea
;
data_I
_chemical_name_systematic
;
<i>cis</i>-(Di-2-pyridylamine-\k^2^<i>N</i>^2^,<i>N</i>^2'^)bis(thiocyanato-
\k<i>S</i>)platinum(II)
;
_chemical_name_common     ?
_chemical_formula_moiety     'C12 H9 N5 Pt S2'
_chemical_formula_sum     'C12 H9 N5 Pt S2'
_chemical_formula_structural     ?
_chemical_formula_analytical     ?
_chemical_formula_iupac     '[Pt (N C S)2 (C10 H9 N3)]'
_chemical_formula_weight     482.45
_chemical_melting_point     ?
_symmetry_cell_setting     triclinic
_symmetry_space_group_name_H-M     'P -1'
_symmetry_space_group_name_Hall     '-P 1'
loop_
    _symmetry_equiv_pos_as_xyz
    'x, y, z'
    '-x, -y, -z'
_cell_length_a     7.2282(6)
_cell_length_b     9.8308(8)
_cell_length_c     10.2501(8)
_cell_angle_alpha     94.292(2)
_cell_angle_beta     93.081(2)
_cell_angle_gamma     106.123(2)
_cell_volume     695.64(10)
_cell_formula_units_Z     2
_cell_measurement_reflns_used     3201
_cell_measurement_theta_min     2.81
_cell_measurement_theta_max     25.94
_cell_measurement_temperature     200(2)
_exptl_crystal_description     'block'
_exptl_crystal_colour     'yellow'
_exptl_crystal_size_max     0.19
_exptl_crystal_size_mid     0.15
_exptl_crystal_size_min     0.09
_exptl_crystal_density_diffrn     2.303
_exptl_crystal_density_meas     ?
_exptl_crystal_density_method     'not measured'
_exptl_crystal_F_000     452
_exptl_absorpt_coefficient_mu     10.381
_exptl_absorpt_correction_type     multi-scan
_exptl_absorpt_process_details     '(SADABS; Bruker, 2000)'
_exptl_absorpt_correction_T_min     0.811495
_exptl_absorpt_correction_T_max     1.000000
_exptl_special_details
;
;
_diffrn_ambient_temperature     200(2)
_diffrn_radiation_type     MoK\a
_diffrn_radiation_wavelength     0.71073
_diffrn_radiation_source     'fine-focus sealed tube'
_diffrn_radiation_monochromator     graphite
_diffrn_measurement_device_type     'Bruker SMART 1000 CCD'
_diffrn_measurement_method     '\f and \w scans'
_diffrn_detector_area_resol_mean     ?
_diffrn_reflns_number     4195
_diffrn_reflns_av_R_equivalents     0.0177
_diffrn_reflns_av_sigmaI/netI     0.0327
_diffrn_reflns_theta_min     2.00
_diffrn_reflns_theta_max     26.00
_diffrn_reflns_theta_full     26.00
_diffrn_measured_fraction_theta_max     0.969
_diffrn_measured_fraction_theta_full     0.969
_diffrn_reflns_limit_h_min     -8
_diffrn_reflns_limit_h_max     8
_diffrn_reflns_limit_k_min     -12
_diffrn_reflns_limit_k_max     11
_diffrn_reflns_limit_l_min     -12
_diffrn_reflns_limit_l_max     12
_diffrn_standards_number     0
_diffrn_standards_interval_count     0
_diffrn_standards_interval_time     0
_diffrn_standards_decay_%     0
_refine_special_details
;
Refinement of <i>F</i>^2^ against ALL reflections. The weighted <i>R</i>-factor
<i>wR</i> and goodness of fit <i>S</i> are based on <i>F</i>^2^, conventional
<i>R</i>-factors <i>R</i> are based on <i>F</i>, with <i>F</i> set to zero for
negative <i>F</i>^2^. The threshold expression of <i>F</i>^2^ >
\s(<i>F</i>^2^) is used only for calculating <i>R</i>-factors(gt) <i>etc</i>.
and is not relevant to the choice of reflections for refinement.
<i>R</i>-factors based on <i>F</i>^2^ are statistically about twice as large
as those based on <i>F</i>, and <i>R</i>- factors based on ALL data will be
even larger.
;
_reflns_number_total     2636
_reflns_number_gt     2391
_reflns_threshold_expression     I>2\s(I)
_refine_ls_structure_factor_coef     Fsqd
_refine_ls_matrix_type     full
_refine_ls_R_factor_all     0.0392
_refine_ls_R_factor_gt     0.0313
_refine_ls_wR_factor_gt     0.0706
_refine_ls_wR_factor_ref     0.0880
_refine_ls_goodness_of_fit_ref     1.218
_refine_ls_restrained_S_all     1.218
_refine_ls_number_reflns     2636
_refine_ls_number_parameters     181
_refine_ls_number_restraints     0
_refine_ls_hydrogen_treatment     constr
_refine_ls_weighting_scheme     calc
_refine_ls_weighting_details
         'calc w=1/[\s^2^(Fo^2^)+(0.0179P)^2^+8.2228P] where P=(Fo^2^+2Fc^2^)/3'
_atom_sites_solution_hydrogens     geom
_atom_sites_solution_primary     direct
_atom_sites_solution_secondary     difmap
_refine_ls_shift/su_max     0.001
_refine_ls_shift/su_mean     0.000
_refine_diff_density_max     3.963
_refine_diff_density_min     -1.397
_refine_ls_extinction_method     none
_refine_ls_extinction_coef     ?
loop_
    _atom_type_symbol
    _atom_type_description
    _atom_type_scat_dispersion_real
    _atom_type_scat_dispersion_imag
    _atom_type_scat_source
    'C' 'C' 0.0033 0.0016
                         'International Tables Vol C Tables 4.2.6.8 and 6.1.1.4'
    'H' 'H' 0.0000 0.0000
                         'International Tables Vol C Tables 4.2.6.8 and 6.1.1.4'
    'N' 'N' 0.0061 0.0033
                         'International Tables Vol C Tables 4.2.6.8 and 6.1.1.4'
    'Pt' 'Pt' -1.7033 8.3905
                         'International Tables Vol C Tables 4.2.6.8 and 6.1.1.4'
    'S' 'S' 0.1246 0.1234
                         'International Tables Vol C Tables 4.2.6.8 and 6.1.1.4'
_computing_data_collection     'SMART (Bruker, 2000)'
_computing_cell_refinement     'SAINT (Bruker, 2000)'
_computing_data_reduction     'SAINT (Bruker, 2000)'
_computing_structure_solution     'SHELXS97 (Sheldrick, 2008)'
_computing_structure_refinement     'SHELXL97 (Sheldrick, 2008)'
_computing_molecular_graphics
                              'ORTEP-3 (Farrugia, 1997) and PLATON (Spek, 2009)'
_computing_publication_material     'SHELXL97 (Sheldrick, 2008)'
loop_
    _atom_site_type_symbol
    _atom_site_label
    _atom_site_fract_x
    _atom_site_fract_y
    _atom_site_fract_z
    _atom_site_U_iso_or_equiv
    _atom_site_adp_type
    _atom_site_calc_flag
    _atom_site_refinement_flags
    _atom_site_occupancy
    _atom_site_symmetry_multiplicity
    _atom_site_disorder_assembly
    _atom_site_disorder_group
    Pt Pt1 1.01671(5) 0.50573(3) 0.26893(3) 0.02699(12) Uani d . 1 1 . .
    S S1 1.3097(3) 0.6767(2) 0.2720(2) 0.0351(5) Uani d . 1 1 . .
    S S2 0.9284(4) 0.6445(2) 0.4314(2) 0.0367(5) Uani d . 1 1 . .
    N N1 1.0971(10) 0.3699(7) 0.1344(7) 0.0256(15) Uani d . 1 1 . .
    N N2 0.9426(11) 0.1761(8) 0.2524(7) 0.0307(16) Uani d . 1 1 . .
    H H2N 0.9464 0.0901 0.2805 0.046 Uiso d R 1 1 . .
    N N3 0.7667(10) 0.3445(7) 0.2845(7) 0.0254(15) Uani d . 1 1 . .
    N N4 1.2719(12) 0.8295(9) 0.0535(9) 0.043(2) Uani d . 1 1 . .
    N N5 0.9605(17) 0.9069(9) 0.3291(10) 0.060(3) Uani d . 1 1 . .
    C C1 1.2059(12) 0.4162(9) 0.0350(9) 0.0293(19) Uani d . 1 1 . .
    H H1 1.2247 0.5119 0.0157 0.035 Uiso calc R 1 1 . .
    C C2 1.2890(14) 0.3335(10) -0.0382(9) 0.036(2) Uani d . 1 1 . .
    H H2 1.3633 0.3698 -0.1081 0.044 Uiso calc R 1 1 . .
    C C3 1.2635(14) 0.1923(11) -0.0089(10) 0.041(2) Uani d . 1 1 . .
    H H3 1.3234 0.1322 -0.0570 0.050 Uiso calc R 1 1 . .
    C C4 1.1520(13) 0.1437(9) 0.0890(9) 0.034(2) Uani d . 1 1 . .
    H H4 1.1351 0.0490 0.1107 0.041 Uiso calc R 1 1 . .
    C C5 1.0619(12) 0.2315(9) 0.1582(9) 0.0272(18) Uani d . 1 1 . .
    C C6 0.7784(14) 0.2105(10) 0.2872(9) 0.034(2) Uani d . 1 1 . .
    C C7 0.6286(13) 0.1040(10) 0.3285(10) 0.038(2) Uani d . 1 1 . .
    H H7 0.6401 0.0104 0.3319 0.045 Uiso calc R 1 1 . .
    C C8 0.4652(15) 0.1353(12) 0.3638(10) 0.048(3) Uani d . 1 1 . .
    H H8 0.3619 0.0636 0.3925 0.058 Uiso calc R 1 1 . .
    C C9 0.4500(14) 0.2743(12) 0.3578(9) 0.042(2) Uani d . 1 1 . .
    H H9 0.3369 0.2980 0.3818 0.051 Uiso calc R 1 1 . .
    C C10 0.6011(12) 0.3736(11) 0.3166(9) 0.035(2) Uani d . 1 1 . .
    H H10 0.5906 0.4670 0.3101 0.042 Uiso calc R 1 1 . .
    C C11 1.2825(13) 0.7673(10) 0.1414(10) 0.035(2) Uani d . 1 1 . .
    C C12 0.9486(13) 0.7994(10) 0.3678(9) 0.033(2) Uani d . 1 1 . .
loop_
    _atom_site_aniso_label
    _atom_site_aniso_U_11
    _atom_site_aniso_U_22
    _atom_site_aniso_U_33
    _atom_site_aniso_U_12
    _atom_site_aniso_U_13
    _atom_site_aniso_U_23
    Pt1 0.0312(2) 0.02336(19) 0.0312(2) 0.01455(14) 0.00534(13) 0.00443(13)
    S1 0.0337(12) 0.0298(12) 0.0411(13) 0.0094(10) -0.0007(10) -0.0008(10)
    S2 0.0573(15) 0.0285(12) 0.0319(12) 0.0220(11) 0.0132(11) 0.0064(9)
    N1 0.025(4) 0.017(3) 0.036(4) 0.007(3) 0.005(3) 0.003(3)
    N2 0.039(4) 0.023(4) 0.034(4) 0.014(3) 0.006(3) 0.006(3)
    N3 0.025(4) 0.021(3) 0.029(4) 0.003(3) 0.004(3) 0.009(3)
    N4 0.031(4) 0.033(5) 0.064(6) 0.006(4) 0.005(4) 0.014(4)
    N5 0.100(8) 0.028(5) 0.066(7) 0.033(5) 0.030(6) 0.018(4)
    C1 0.027(4) 0.025(4) 0.038(5) 0.012(4) 0.005(4) 0.002(4)
    C2 0.041(5) 0.037(5) 0.028(5) 0.007(4) 0.007(4) -0.002(4)
    C3 0.030(5) 0.046(6) 0.053(6) 0.020(5) 0.007(5) -0.002(5)
    C4 0.039(5) 0.021(4) 0.039(5) 0.007(4) -0.012(4) -0.007(4)
    C5 0.025(4) 0.021(4) 0.037(5) 0.010(3) -0.003(4) -0.003(3)
    C6 0.039(5) 0.039(5) 0.028(5) 0.015(4) 0.001(4) 0.003(4)
    C7 0.033(5) 0.028(5) 0.044(6) -0.008(4) 0.004(4) 0.010(4)
    C8 0.035(6) 0.056(7) 0.042(6) -0.007(5) 0.007(5) 0.010(5)
    C9 0.032(5) 0.068(7) 0.025(5) 0.018(5) -0.006(4) -0.011(5)
    C10 0.022(4) 0.047(6) 0.040(5) 0.014(4) 0.004(4) 0.005(4)
    C11 0.031(5) 0.024(5) 0.050(6) 0.008(4) 0.011(4) 0.006(4)
    C12 0.036(5) 0.027(5) 0.038(5) 0.012(4) 0.009(4) 0.003(4)
_geom_special_details
;
All e.s.d.'s (except the e.s.d. in the dihedral angle between two l.s. planes)
are estimated using the full covariance matrix. The cell e.s.d.'s are taken
into account individually in the estimation of e.s.d.'s in distances, angles
and torsion angles; correlations between e.s.d.'s in cell parameters are only
used when they are defined by crystal symmetry. An approximate (isotropic)
treatment of cell e.s.d.'s is used for estimating e.s.d.'s involving l.s.
planes.
;
loop_
    _geom_bond_atom_site_label_1
    _geom_bond_atom_site_label_2
    _geom_bond_site_symmetry_2
    _geom_bond_distance
    _geom_bond_publ_flag
    Pt1 N1 . 2.065(7) y
    Pt1 N3 . 2.069(7) y
    Pt1 S2 . 2.302(2) y
    Pt1 S1 . 2.306(2) y
    S1 C11 . 1.694(10) ?
    S2 C12 . 1.674(9) ?
    N1 C1 . 1.349(11) ?
    N1 C5 . 1.356(10) ?
    N2 C5 . 1.371(11) ?
    N2 C6 . 1.379(12) ?
    N2 H2N . 0.9200 ?
    N3 C6 . 1.346(11) ?
    N3 C10 . 1.356(11) ?
    N4 C11 . 1.137(12) ?
    N5 C12 . 1.139(12) ?
    C1 C2 . 1.347(12) ?
    C1 H1 . 0.9500 ?
    C2 C3 . 1.406(14) ?
    C2 H2 . 0.9500 ?
    C3 C4 . 1.352(14) ?
    C3 H3 . 0.9500 ?
    C4 C5 . 1.394(12) ?
    C4 H4 . 0.9500 ?
    C6 C7 . 1.390(13) ?
    C7 C8 . 1.361(15) ?
    C7 H7 . 0.9500 ?
    C8 C9 . 1.407(16) ?
    C8 H8 . 0.9500 ?
    C9 C10 . 1.358(14) ?
    C9 H9 . 0.9500 ?
    C10 H10 . 0.9500 ?
loop_
    _geom_angle_atom_site_label_1
    _geom_angle_atom_site_label_2
    _geom_angle_atom_site_label_3
    _geom_angle_site_symmetry_1
    _geom_angle_site_symmetry_3
    _geom_angle
    _geom_angle_publ_flag
    N1 Pt1 N3 . . 88.1(3) y
    N1 Pt1 S2 . . 175.3(2) ?
    N3 Pt1 S2 . . 89.9(2) ?
    N1 Pt1 S1 . . 92.6(2) ?
    N3 Pt1 S1 . . 173.6(2) ?
    S2 Pt1 S1 . . 89.04(9) y
    C11 S1 Pt1 . . 103.7(3) ?
    C12 S2 Pt1 . . 104.4(3) ?
    C1 N1 C5 . . 118.6(7) ?
    C1 N1 Pt1 . . 122.7(5) ?
    C5 N1 Pt1 . . 118.0(6) ?
    C5 N2 C6 . . 127.6(7) ?
    C5 N2 H2N . . 118.5 ?
    C6 N2 H2N . . 111.5 ?
    C6 N3 C10 . . 118.9(8) ?
    C6 N3 Pt1 . . 118.7(6) ?
    C10 N3 Pt1 . . 121.3(6) ?
    C2 C1 N1 . . 123.3(8) ?
    C2 C1 H1 . . 118.4 ?
    N1 C1 H1 . . 118.4 ?
    C1 C2 C3 . . 118.5(9) ?
    C1 C2 H2 . . 120.7 ?
    C3 C2 H2 . . 120.7 ?
    C4 C3 C2 . . 118.8(9) ?
    C4 C3 H3 . . 120.6 ?
    C2 C3 H3 . . 120.6 ?
    C3 C4 C5 . . 120.5(9) ?
    C3 C4 H4 . . 119.7 ?
    C5 C4 H4 . . 119.7 ?
    N1 C5 N2 . . 121.2(7) ?
    N1 C5 C4 . . 120.0(8) ?
    N2 C5 C4 . . 118.7(8) ?
    N3 C6 N2 . . 120.6(8) ?
    N3 C6 C7 . . 121.3(9) ?
    N2 C6 C7 . . 118.1(9) ?
    C8 C7 C6 . . 119.3(10) ?
    C8 C7 H7 . . 120.3 ?
    C6 C7 H7 . . 120.3 ?
    C7 C8 C9 . . 119.7(9) ?
    C7 C8 H8 . . 120.2 ?
    C9 C8 H8 . . 120.2 ?
    C10 C9 C8 . . 118.2(9) ?
    C10 C9 H9 . . 120.9 ?
    C8 C9 H9 . . 120.9 ?
    N3 C10 C9 . . 122.6(9) ?
    N3 C10 H10 . . 118.7 ?
    C9 C10 H10 . . 118.7 ?
    N4 C11 S1 . . 177.4(9) ?
    N5 C12 S2 . . 177.3(9) ?
loop_
    _geom_torsion_atom_site_label_1
    _geom_torsion_atom_site_label_2
    _geom_torsion_atom_site_label_3
    _geom_torsion_atom_site_label_4
    _geom_torsion_site_symmetry_1
    _geom_torsion_site_symmetry_2
    _geom_torsion_site_symmetry_3
    _geom_torsion_site_symmetry_4
    _geom_torsion
    _geom_torsion_publ_flag
    N1 Pt1 S1 C11 . . . . 84.1(4) ?
    S2 Pt1 S1 C11 . . . . -100.3(3) ?
    N3 Pt1 S2 C12 . . . . -129.1(4) ?
    S1 Pt1 S2 C12 . . . . 57.3(4) ?
    N3 Pt1 N1 C1 . . . . 149.1(7) ?
    S1 Pt1 N1 C1 . . . . -37.3(7) ?
    N3 Pt1 N1 C5 . . . . -40.4(6) ?
    S1 Pt1 N1 C5 . . . . 133.2(6) ?
    N1 Pt1 N3 C6 . . . . 40.9(7) ?
    S2 Pt1 N3 C6 . . . . -134.9(6) ?
    N1 Pt1 N3 C10 . . . . -151.7(7) ?
    S2 Pt1 N3 C10 . . . . 32.5(7) ?
    C5 N1 C1 C2 . . . . -3.2(13) ?
    Pt1 N1 C1 C2 . . . . 167.3(7) ?
    N1 C1 C2 C3 . . . . -0.8(14) ?
    C1 C2 C3 C4 . . . . 1.9(14) ?
    C2 C3 C4 C5 . . . . 0.9(14) ?
    C1 N1 C5 N2 . . . . -175.9(8) ?
    Pt1 N1 C5 N2 . . . . 13.2(10) ?
    C1 N1 C5 C4 . . . . 6.0(12) ?
    Pt1 N1 C5 C4 . . . . -164.9(6) ?
    C6 N2 C5 N1 . . . . 35.0(13) ?
    C6 N2 C5 C4 . . . . -146.8(9) ?
    C3 C4 C5 N1 . . . . -4.9(13) ?
    C3 C4 C5 N2 . . . . 176.8(8) ?
    C10 N3 C6 N2 . . . . 178.5(8) ?
    Pt1 N3 C6 N2 . . . . -13.8(11) ?
    C10 N3 C6 C7 . . . . -3.3(13) ?
    Pt1 N3 C6 C7 . . . . 164.4(7) ?
    C5 N2 C6 N3 . . . . -34.6(14) ?
    C5 N2 C6 C7 . . . . 147.1(9) ?
    N3 C6 C7 C8 . . . . 1.5(15) ?
    N2 C6 C7 C8 . . . . 179.8(9) ?
    C6 C7 C8 C9 . . . . 0.2(15) ?
    C7 C8 C9 C10 . . . . -0.2(15) ?
    C6 N3 C10 C9 . . . . 3.4(13) ?
    Pt1 N3 C10 C9 . . . . -164.0(7) ?
    C8 C9 C10 N3 . . . . -1.6(14) ?
loop_
    _geom_hbond_atom_site_label_D
    _geom_hbond_atom_site_label_H
    _geom_hbond_atom_site_label_A
    _geom_hbond_site_symmetry_A
    _geom_hbond_distance_DH
    _geom_hbond_distance_HA
    _geom_hbond_distance_DA
    _geom_hbond_angle_DHA
    N2 H2N N5 1_545 0.92 1.93 2.851(11) 176.4
_iucr_refine_instructions_details
;
TITL [Pt(SCN)2(dpa)]
CELL 0.71073   7.2282   9.8308  10.2501  94.292  93.081 106.123
ZERR    2.00   0.0006   0.0008   0.0008   0.002   0.002   0.002
LATT  1
SFAC C  H  N  Pt S
UNIT 24 18 10 2  4
MERG 2
L.S. 18
OMIT -8   7   2
OMIT 0 -11   4
OMIT -7   8   4
OMIT 2  -9   9
OMIT -7   0   8
OMIT 7  -5   7
OMIT 8  -7   3
OMIT -8   8   0
OMIT 0  -9   8
OMIT 7  -4   7
OMIT -6   8   6
OMIT 8  -6   3
OMIT -5   7   8
OMIT -4   7   9
OMIT 3   1  11
OMIT -6  -6   2
OMIT 8  -8   1
OMIT 8  -7   1
OMIT 1  -9   9
OMIT 0  10   5
OMIT 7  -7   5
OMIT -2   4  11
OMIT -8  -1   4
OMIT -4   8   8
OMIT 8  -7   2
OMIT -2   5  11
OMIT 3  -2  11
OMIT 1  10   4
OMIT -2  11   4
ACTA
BOND $H
CONF
EQIV $1 x,-1+y,z
HTAB N2 N5_$1
HTAB C10 S2
MPLA 6 N1 C1 C2 C3 C4 C5
MPLA 6 N3 C6 C7 C8 C9 C10
FMAP 2
PLAN -20
TEMP -73
WGHT    0.017900    8.222800
FVAR       0.41597
PT1   4    1.016711    0.505725    0.268929    11.00000    0.03115    0.02336 =
         0.03124    0.00443    0.00534    0.01455
S1    5    1.309666    0.676714    0.272027    11.00000    0.03371    0.02976 =
         0.04111   -0.00085   -0.00072    0.00938
S2    5    0.928430    0.644509    0.431423    11.00000    0.05727    0.02848 =
         0.03190    0.00644    0.01316    0.02203
N1    3    1.097072    0.369886    0.134419    11.00000    0.02510    0.01680 =
         0.03592    0.00263    0.00468    0.00714
N2    3    0.942560    0.176054    0.252402    11.00000    0.03894    0.02299 =
         0.03434    0.00623    0.00646    0.01389
AFIX   3
H2N   2    0.946361    0.090088    0.280498    11.00000   -1.50000
AFIX   0
N3    3    0.766670    0.344521    0.284522    11.00000    0.02547    0.02115 =
         0.02872    0.00894    0.00401    0.00328
N4    3    1.271859    0.829474    0.053527    11.00000    0.03117    0.03284 =
         0.06448    0.01446    0.00533    0.00642
N5    3    0.960481    0.906945    0.329148    11.00000    0.09951    0.02786 =
         0.06596    0.01771    0.03001    0.03315
C1    1    1.205851    0.416218    0.035014    11.00000    0.02732    0.02530 =
         0.03788    0.00202    0.00501    0.01172
AFIX  43
H1    2    1.224713    0.511928    0.015720    11.00000   -1.20000
AFIX   0
C2    1    1.289033    0.333550   -0.038228    11.00000    0.04108    0.03702 =
         0.02818   -0.00229    0.00692    0.00715
AFIX  43
H2    2    1.363326    0.369830   -0.108149    11.00000   -1.20000
AFIX   0
C3    1    1.263465    0.192347   -0.008896    11.00000    0.02989    0.04604 =
         0.05321   -0.00242    0.00706    0.02030
AFIX  43
H3    2    1.323411    0.132170   -0.056998    11.00000   -1.20000
AFIX   0
C4    1    1.152038    0.143731    0.088996    11.00000    0.03851    0.02090 =
         0.03909   -0.00711   -0.01218    0.00667
AFIX  43
H4    2    1.135056    0.049004    0.110743    11.00000   -1.20000
AFIX   0
C5    1    1.061908    0.231488    0.158238    11.00000    0.02467    0.02057 =
         0.03705   -0.00299   -0.00270    0.01000
C6    1    0.778383    0.210502    0.287249    11.00000    0.03889    0.03856 =
         0.02792    0.00312    0.00091    0.01470
C7    1    0.628569    0.104011    0.328461    11.00000    0.03317    0.02758 =
         0.04393    0.00987    0.00367   -0.00766
AFIX  43
H7    2    0.640142    0.010394    0.331877    11.00000   -1.20000
AFIX   0
C8    1    0.465202    0.135264    0.363850    11.00000    0.03532    0.05632 =
         0.04244    0.01028    0.00713   -0.00663
AFIX  43
H8    2    0.361944    0.063574    0.392513    11.00000   -1.20000
AFIX   0
C9    1    0.449968    0.274272    0.357780    11.00000    0.03242    0.06809 =
         0.02547   -0.01123   -0.00611    0.01813
AFIX  43
H9    2    0.336893    0.298036    0.381835    11.00000   -1.20000
AFIX   0
C10   1    0.601137    0.373575    0.316636    11.00000    0.02181    0.04710 =
         0.03990    0.00462    0.00371    0.01427
AFIX  43
H10   2    0.590551    0.467048    0.310085    11.00000   -1.20000
AFIX   0
C11   1    1.282549    0.767282    0.141391    11.00000    0.03087    0.02404 =
         0.05004    0.00588    0.01100    0.00762
C12   1    0.948582    0.799414    0.367826    11.00000    0.03633    0.02717 =
         0.03820    0.00259    0.00932    0.01201
HKLF 4
REM  [Pt(SCN)2(dpa)]
REM R1 =  0.0313 for   2391 Fo > 4sig(Fo)  and  0.0392 for all   2636 data
REM    181 parameters refined using      0 restraints
END
WGHT      0.0179      8.2230
REM Highest difference peak  3.963,  deepest hole -1.397,  1-sigma level  0.238
Q1    1   0.9425  0.4782  0.1833  11.00000  0.05    3.96
Q2    1   1.0347  0.5134  0.3806  11.00000  0.05    1.61
Q3    1   0.9668  0.4527  0.3400  11.00000  0.05    1.58
Q4    1   1.0622  0.5558  0.1957  11.00000  0.05    1.45
Q5    1   0.8509  0.4145  0.2621  11.00000  0.05    1.23
Q6    1   1.1541  0.5966  0.3034  11.00000  0.05    1.22
Q7    1   1.1522  0.6046  0.2029  11.00000  0.05    1.03
Q8    1   0.4209  0.2015  0.3023  11.00000  0.05    0.84
Q9    1   0.8049  0.5900  0.3824  11.00000  0.05    0.84
Q10   1   0.9520  0.3255  0.3876  11.00000  0.05    0.83
Q11   1   1.3130  0.3880 -0.1352  11.00000  0.05    0.78
Q12   1   1.1036  0.6526  0.1257  11.00000  0.05    0.77
Q13   1   1.0588  0.4043  0.3818  11.00000  0.05    0.76
Q14   1   1.1349  0.5575  0.1106  11.00000  0.05    0.74
Q15   1   0.4982  0.2921  0.2751  11.00000  0.05    0.73
Q16   1   1.0954  0.4763  0.4603  11.00000  0.05    0.72
Q17   1   1.2840  0.8235  0.1853  11.00000  0.05    0.71
Q18   1   0.8372  0.1558  0.2562  11.00000  0.05    0.71
Q19   1   0.9272  0.5860  0.3631  11.00000  0.05    0.69
Q20   1   1.3685  0.7523  0.3052  11.00000  0.05    0.68
;
