# Supplementary material for: cis-(Di-2-pyridyl­amine-κ2 N 2,N 2′)bis­(thio­cyanato-κS)platinum(II)
Source: Acta Crystallogr Sect E Struct Rep Online. 2012 Mar 17;68(Pt 4):m440. doi: 10.1107/S1600536812010926 (PMC3343839; doi:10.1107/S1600536812010926)
Supplement: Supplementary file 2 [file e-68-0m440-Isup2.hkl]

# 
# h,k,l, Fc-squared, Fo-squared, sigma(Fo-squared) and status flag 
# 
data_I
_shelx_title ' [Pt(SCN)2(dpa)]' 
_shelx_refln_list_code          4 
_shelx_F_calc_maximum      235.93 
_exptl_crystal_F_000       452.00 
_reflns_d_resolution_high  0.8106 
 
loop_ 
 _symmetry_equiv_pos_as_xyz 
 'x, y, z' 
 '-x, -y, -z' 
 
_cell_length_a     7.2282 
_cell_length_b     9.8308 
_cell_length_c    10.2501 
_cell_angle_alpha  94.292 
_cell_angle_beta   93.081 
_cell_angle_gamma 106.123 
 
_shelx_F_squared_multiplier     1.000 
 
loop_ 
 _refln_index_h 
 _refln_index_k 
 _refln_index_l 
 _refln_F_squared_calc 
 _refln_F_squared_meas 
 _refln_F_squared_sigma 
 _refln_observed_status 
   1   0   0    32950.64    34366.12    346.81 o 
   2   0   0    12473.14    13275.29    150.31 o 
   3   0   0    19234.87    19783.69    223.99 o 
   4   0   0     9762.92     9789.16    138.50 o 
   5   0   0     2245.25     2286.22     59.44 o 
   6   0   0     1255.07     1424.19     53.13 o 
   7   0   0     1013.93     1082.80    149.77 o 
   8   0   0      249.68      130.32     47.56 o 
  -8   1   0      714.12      758.30     76.58 o 
  -7   1   0     1228.19     1201.86     53.90 o 
  -6   1   0     2197.59     2239.53     65.52 o 
  -5   1   0     3050.51     2969.74     69.51 o 
  -4   1   0     7782.61     7863.47    116.69 o 
  -3   1   0     4244.62     4141.54     68.67 o 
  -2   1   0     4595.15     5010.51     69.70 o 
  -1   1   0    26821.75    31452.20    319.09 o 
   0   1   0    26276.41    27067.68    281.36 o 
   1   1   0    15920.32    16059.37    241.23 o 
   2   1   0    23208.42    23267.59    501.50 o 
   3   1   0    20380.18    20795.90    233.62 o 
   4   1   0     5780.59     5776.20     93.31 o 
   5   1   0     4389.07     4222.02     84.00 o 
   6   1   0     1792.55     1717.35     56.47 o 
   7   1   0      975.47      895.50     77.56 o 
   8   1   0      196.03      201.81     57.27 o 
  -8   2   0     1853.01     1782.66    102.32 o 
  -7   2   0     2178.46     2062.70    104.11 o 
  -6   2   0     3343.55     3287.35     81.52 o 
  -5   2   0     7111.23     7271.70    120.81 o 
  -4   2   0     4333.82     4245.68     78.90 o 
  -3   2   0     6242.90     6835.28     98.38 o 
  -2   2   0    13885.05    16110.02    143.86 o 
  -1   2   0    17122.89    19714.93    298.38 o 
   0   2   0     3446.99     3597.13     47.68 o 
   1   2   0    15542.25    14617.73    232.27 o 
   2   2   0    22532.77    22510.62    471.82 o 
   3   2   0     8503.63     8455.30    112.05 o 
   4   2   0     4806.00     4829.74     82.17 o 
   5   2   0     5588.59     5705.19    100.29 o 
   6   2   0     2675.61     2370.37    110.96 o 
   7   2   0      390.26      392.01     62.65 o 
  -8   3   0     1895.79     1786.15     73.16 o 
  -7   3   0     2010.11     1943.04     68.28 o 
  -6   3   0     4236.42     4255.81     95.35 o 
  -5   3   0     8443.70     8782.05    138.47 o 
  -4   3   0    10207.73    10988.43    152.57 o 
  -3   3   0    11127.00    12600.89    159.71 o 
  -2   3   0    11731.82    13075.13    223.20 o 
  -1   3   0    13992.31    15934.71    251.69 o 
   0   3   0    12488.43    13131.94    147.30 o 
   1   3   0    19536.02    20353.48    322.14 o 
   2   3   0    15901.59    15141.33    262.09 o 
   3   3   0     3841.34     3584.42    105.99 o 
   4   3   0     5736.22     5814.23    155.98 o 
   5   3   0     3517.21     3482.30    128.59 o 
   6   3   0      932.55      992.99     76.29 o 
   7   3   0      663.78      628.44     72.24 o 
  -8   4   0     1239.85     1218.96     62.74 o 
  -7   4   0     2299.44     2208.27     74.67 o 
  -6   4   0     5080.96     4997.26    106.73 o 
  -5   4   0     9141.83     9863.94    152.51 o 
  -4   4   0    11375.85    12931.59    291.71 o 
  -3   4   0    14509.58    16051.08    244.12 o 
  -2   4   0    15931.63    18123.21    300.06 o 
  -1   4   0     8831.82     9573.13    168.75 o 
   0   4   0     4084.14     4004.26     43.87 o 
   1   4   0    10363.26     9931.56    189.79 o 
   2   4   0     5469.94     5171.29    129.34 o 
   3   4   0     3605.06     3580.03    112.93 o 
   4   4   0     4016.86     4197.94    135.81 o 
   5   4   0     1456.61     1599.47     91.08 o 
   6   4   0      989.17      871.40     75.07 o 
   7   4   0      697.57      535.62     77.85 o 
  -8   5   0     1078.61     1075.56     60.01 o 
  -7   5   0     2779.89     2872.76    125.24 o 
  -6   5   0     5745.17     5936.13    129.80 o 
  -5   5   0     5352.64     5696.97    149.16 o 
  -4   5   0     8444.35     8774.43    164.16 o 
  -3   5   0    16684.23    17928.56    315.26 o 
  -2   5   0    17477.07    19625.01    328.09 o 
  -1   5   0     7083.93     7256.22    142.17 o 
   0   5   0     9344.78     8918.41     84.73 o 
   1   5   0     5979.27     5890.75    141.19 o 
   2   5   0     3675.60     3910.02    116.45 o 
   3   5   0     3329.18     3820.50    124.95 o 
   4   5   0     1864.96     1942.59     94.55 o 
   5   5   0     1019.28     1036.86     77.85 o 
   6   5   0     1354.43     1347.67     95.94 o 
  -8   6   0      968.48      953.06     73.80 o 
  -7   6   0     2741.60     2772.26    351.47 o 
  -6   6   0     3612.23     3810.86     95.26 o 
  -5   6   0     3531.55     3810.96    124.83 o 
  -4   6   0    13563.25    14649.22    186.43 o 
  -3   6   0    14979.46    16818.42    307.51 o 
  -2   6   0     9383.61     9785.98    194.59 o 
  -1   6   0    11422.97    12027.41    215.97 o 
   0   6   0    14358.68    14106.53    127.16 o 
   1   6   0     6362.87     6128.28    154.77 o 
   2   6   0     2387.91     2507.68     97.96 o 
   3   6   0     2711.86     2776.53    110.85 o 
   4   6   0      830.98      837.88     69.58 o 
   5   6   0      344.52      389.81     56.93 o 
   6   6   0      312.47       13.00     17.63 o 
  -8   7   0      988.88     1027.50     88.25 o 
  -7   7   0     2344.35     2278.77    112.58 o 
  -6   7   0     1728.11     1847.92     93.74 o 
  -5   7   0     4555.23     4938.10    152.34 o 
  -4   7   0     8891.06     9487.15    200.57 o 
  -3   7   0    10218.54    11291.94    233.60 o 
  -2   7   0     9760.55    10597.96    213.43 o 
  -1   7   0    14553.44    15003.90    283.99 o 
   0   7   0    11004.42    10632.36    144.78 o 
   1   7   0     5489.05     5355.01    152.05 o 
   2   7   0     3208.24     3574.30    125.64 o 
   3   7   0     3102.29     2708.34    115.70 o 
   4   7   0      782.27      849.78     73.40 o 
   5   7   0      307.19       57.62     36.00 o 
  -7   8   0     1948.66     2019.97    107.21 o 
  -6   8   0     2008.71     2025.00    100.50 o 
  -5   8   0     3317.21     3384.45    125.29 o 
  -4   8   0     1788.00     1874.04     86.40 o 
  -3   8   0     2327.49     2725.16    101.72 o 
  -2   8   0     6250.96     6680.89    159.91 o 
  -1   8   0     7597.14     7650.10     89.38 o 
   0   8   0     4486.01     4641.27    140.61 o 
   1   8   0     3038.19     3298.29    122.35 o 
   2   8   0     4846.75     5062.29    162.74 o 
   3   8   0     1661.61     1604.79     95.24 o 
   4   8   0      926.70      987.91     84.78 o 
  -7   9   0     2037.66     1983.91    110.67 o 
  -6   9   0     3262.62     3610.08    142.81 o 
  -5   9   0     4685.38     5050.16    163.15 o 
  -4   9   0     2483.69     2692.97    109.40 o 
  -3   9   0     2020.67     2346.27     95.36 o 
  -2   9   0     4701.60     4652.52     71.24 o 
  -1   9   0     3317.03     3449.59    123.39 o 
   0   9   0     1894.09     1992.63     94.78 o 
   1   9   0     3049.52     3222.40    129.34 o 
   2   9   0     2576.18     2412.84    116.91 o 
   3   9   0     1008.67     1083.38     85.07 o 
  -6  10   0     4146.21     4006.13    155.40 o 
  -5  10   0     4312.06     4183.90    151.71 o 
  -4  10   0     3062.07     2958.70    119.05 o 
  -2  10   0     3727.58     3574.19    133.85 o 
  -1  10   0     1855.69     1709.22     92.64 o 
   0  10   0     1827.81     1992.17    101.83 o 
   1  10   0     1732.00     2129.26    110.15 o 
   2  10   0      848.94      871.57     77.62 o 
  -5  11   0     2364.35     2319.28    116.34 o 
  -3  11   0     3381.72     3245.69    134.60 o 
  -2  11   0     1599.69     1891.84    102.70 o 
  -1  11   0     1340.33     1400.37     90.16 o 
   0  11   0     1514.98     1720.66    102.87 o 
   1  11   0      797.02      945.55     83.51 o 
  -3  12   0     2939.48     3017.59    140.09 o 
  -2  12   0     1464.64     1476.49     98.54 o 
   3 -12   1        2.65       -8.15     32.88 o 
  -1 -11   1     1003.97      966.47     83.63 o 
   0 -11   1      296.74      275.27     53.17 o 
   1 -11   1       49.52       68.31     33.98 o 
   2 -11   1       96.32       20.52     29.36 o 
   3 -11   1      117.89       96.80     38.78 o 
   4 -11   1      501.83      532.91     55.02 o 
   5 -11   1      258.27      181.64     42.88 o 
  -2 -10   1      454.06      454.71     58.89 o 
  -1 -10   1      237.58      237.12     47.22 o 
   0 -10   1       55.01       82.47     30.40 o 
   1 -10   1      439.09      393.80     49.41 o 
   2 -10   1      113.46      107.38     32.60 o 
   3 -10   1      127.14      145.51     24.07 o 
   4 -10   1       27.57       21.92     18.89 o 
   5 -10   1       58.28       50.22     28.95 o 
   6 -10   1      600.92      551.57     59.12 o 
  -3  -9   1      388.29      387.73     63.86 o 
  -2  -9   1      536.67      593.01     62.59 o 
  -1  -9   1      239.64      204.88     44.10 o 
   0  -9   1      107.10       86.69     30.92 o 
   1  -9   1      346.08      300.93     43.23 o 
   2  -9   1        9.83        2.49     29.65 o 
   3  -9   1      117.57      120.67     29.94 o 
   4  -9   1        6.09       19.89     19.74 o 
   5  -9   1      212.69      268.04     44.44 o 
   6  -9   1      888.06      878.22     70.56 o 
   7  -9   1      641.02      561.98     62.30 o 
  -4  -8   1      257.82      268.45     54.73 o 
  -3  -8   1      614.96      634.79     65.71 o 
  -2  -8   1      688.44      751.88     62.59 o 
  -1  -8   1      294.08      271.28     42.71 o 
   0  -8   1      260.23      246.83     39.36 o 
   1  -8   1      329.64      285.78     54.33 o 
   2  -8   1       16.63        8.35     11.70 o 
   3  -8   1        3.06       -2.72     15.72 o 
   4  -8   1      214.59      200.78     24.36 o 
   5  -8   1     1433.30     1333.74     77.90 o 
   6  -8   1      264.38      303.58     48.37 o 
   7  -8   1      394.84      292.66     51.67 o 
  -5  -7   1      122.44      133.44     42.88 o 
  -4  -7   1      655.56      785.86     69.76 o 
  -3  -7   1      695.46      567.76     58.20 o 
  -2  -7   1       96.12       64.55     25.14 o 
  -1  -7   1      152.09      112.58     30.86 o 
   0  -7   1      127.90      102.53     10.03 o 
   1  -7   1      194.32      178.42     22.77 o 
   2  -7   1      136.00       79.75     22.02 o 
   3  -7   1       10.89        4.23     10.99 o 
   4  -7   1      963.87      919.99     53.49 o 
   5  -7   1     1055.56      978.03     65.31 o 
   6  -7   1      168.16      122.52     30.05 o 
   7  -7   1      488.50      431.13     56.29 o 
  -6  -6   1      284.44        3.24     19.07 o 
  -5  -6   1      185.61      253.77     51.67 o 
  -4  -6   1     1192.94     1222.37     80.22 o 
  -3  -6   1      766.80      744.14     58.49 o 
  -2  -6   1       16.74       33.98     23.12 o 
  -1  -6   1      332.87      287.75     36.64 o 
   0  -6   1      133.98      142.77     15.32 o 
   1  -6   1      153.71      111.56     18.32 o 
   2  -6   1      402.63      356.41     32.31 o 
   3  -6   1      228.36      215.21     20.42 o 
   4  -6   1     1541.41     1518.38    101.63 o 
   5  -6   1      327.98      249.66     36.29 o 
   6  -6   1      746.30      721.01     43.02 o 
   7  -6   1     1135.19     1096.76     55.29 o 
   8  -6   1      806.48      696.15     50.08 o 
  -6  -5   1      506.85      605.15     72.18 o 
  -5  -5   1     1636.80     1537.00     92.64 o 
  -4  -5   1     1022.13      919.77     66.40 o 
  -3  -5   1      512.17      536.03     48.60 o 
  -2  -5   1     1187.03     1051.19     56.87 o 
  -1  -5   1      729.82      742.52     45.08 o 
   0  -5   1      140.29      130.04     20.95 o 
   1  -5   1       47.12       54.61     12.95 o 
   2  -5   1      105.34      129.63     21.73 o 
   3  -5   1     2297.77     2329.93     51.82 o 
   4  -5   1     2596.73     2600.33     56.27 o 
   5  -5   1     1352.39     1230.07     79.70 o 
   6  -5   1     1921.26     1987.89     65.28 o 
   7  -5   1     1969.01     1854.52    176.27 o 
   8  -5   1      499.58      485.17     43.99 o 
  -7  -4   1      239.80      200.02     57.91 o 
  -6  -4   1      816.04      761.94     72.13 o 
  -5  -4   1     1638.47     1690.49     93.05 o 
  -4  -4   1      786.02      736.57     57.85 o 
  -3  -4   1     1381.03     1281.90     65.07 o 
  -2  -4   1     1976.29     1856.88     71.20 o 
  -1  -4   1      348.55      366.93     30.63 o 
   0  -4   1      113.65      130.41     30.23 o 
   1  -4   1      469.65      524.82     29.01 o 
   2  -4   1      220.68      199.91     20.26 o 
   3  -4   1     3142.81     3288.23     48.85 o 
   4  -4   1     1425.84     1361.00     31.83 o 
   5  -4   1     2072.46     2110.24     89.95 o 
   6  -4   1     4273.75     4261.37     96.45 o 
   7  -4   1     1536.14     1534.99    130.81 o 
   8  -4   1      644.49      701.47     49.33 o 
  -7  -3   1      256.99      375.42     64.50 o 
  -6  -3   1      635.31      507.71     60.57 o 
  -5  -3   1      822.56      813.61     67.27 o 
  -4  -3   1      232.78      191.00     35.02 o 
  -3  -3   1      509.74      373.28     36.00 o 
  -2  -3   1      656.09      534.52     37.97 o 
  -1  -3   1     1690.54     1495.85     50.34 o 
   0  -3   1      404.36      384.92     22.77 o 
   1  -3   1      189.72      233.31     19.07 o 
   2  -3   1      472.83      490.41     29.62 o 
   3  -3   1      850.42      872.07     22.70 o 
   4  -3   1       34.51       52.57     28.98 o 
   5  -3   1     2013.82     1967.75     56.80 o 
   6  -3   1     2907.63     2843.21     76.14 o 
   7  -3   1      969.01      953.31     50.44 o 
   8  -3   1     1380.58     1312.09     62.99 o 
  -8  -2   1      152.93      239.38     61.26 o 
  -7  -2   1      342.69      313.70     56.81 o 
  -6  -2   1     1901.31     1770.25     97.61 o 
  -5  -2   1      866.71      869.72     64.55 o 
  -4  -2   1      133.74       97.45     14.03 o 
  -3  -2   1      206.80      128.45     19.30 o 
  -2  -2   1     1368.54     1252.31     49.18 o 
  -1  -2   1        6.06        4.10      7.69 o 
   0  -2   1       76.96       90.12      7.66 o 
   1  -2   1      504.89      574.24     28.67 o 
   2  -2   1      675.80      694.12     16.88 o 
   3  -2   1      397.17      388.79     20.47 o 
   4  -2   1     1426.03     1381.14     59.53 o 
   5  -2   1     3277.35     3310.41     74.78 o 
   6  -2   1     1469.67     1425.64    136.77 o 
   7  -2   1     1360.52     1362.25     58.05 o 
   8  -2   1     1593.12     1418.40     65.70 o 
  -8  -1   1      329.48      349.30     65.42 o 
  -7  -1   1     1137.08     1167.07     84.38 o 
  -6  -1   1     1826.13     1932.01     95.99 o 
  -5  -1   1       51.67       56.60     15.52 o 
  -4  -1   1     1629.27     1593.32     43.39 o 
  -3  -1   1     1456.88     1436.72     38.75 o 
  -2  -1   1       39.51       36.11     10.29 o 
  -1  -1   1      309.47      253.35      9.69 o 
   0  -1   1     1083.50     1057.51     15.91 o 
   1  -1   1     3225.41     3278.28     45.28 o 
   2  -1   1     3013.23     3140.01     50.01 o 
   3  -1   1       40.99       39.01      9.32 o 
   4  -1   1     2236.67     2179.72     52.92 o 
   5  -1   1     1959.18     1950.16     96.48 o 
   6  -1   1      832.20      762.04     42.59 o 
   7  -1   1      972.24      978.48     78.48 o 
   8  -1   1     1227.63     1116.84     89.23 o 
  -8   0   1      802.19      876.31     81.78 o 
  -7   0   1     2126.22     1928.25    102.58 o 
  -6   0   1       64.57       55.86     20.16 o 
  -5   0   1      314.82      289.75     24.96 o 
  -4   0   1     1915.40     1748.82     98.07 o 
  -3   0   1        7.32        7.95      9.59 o 
  -2   0   1     4375.26     4698.11     66.29 o 
  -1   0   1        7.05       12.44      2.41 o 
   0   0   1      221.10      249.63      9.19 o 
   1   0   1     1336.87     1396.57     24.35 o 
   2   0   1     6586.23     6707.38    188.87 o 
   3   0   1     1522.83     1497.01     37.83 o 
   4   0   1     2099.67     2118.15     52.05 o 
   5   0   1     1580.34     1517.14     49.17 o 
   6   0   1      268.63      265.31     39.65 o 
   7   0   1     1431.49     1407.64     57.73 o 
   8   0   1      671.80      767.83     81.95 o 
  -8   1   1      874.21      797.83     80.16 o 
  -7   1   1      658.29      641.51     64.18 o 
  -6   1   1      592.39      556.39     35.85 o 
  -5   1   1     3796.48     3657.72     78.63 o 
  -4   1   1     2131.97     2014.95     75.77 o 
  -3   1   1       27.61       25.80      8.32 o 
  -2   1   1     1019.18     1074.75     27.54 o 
  -1   1   1      595.52      664.68     17.86 o 
   0   1   1       48.43       69.00      9.36 o 
   1   1   1     1387.18     1383.26     27.30 o 
   2   1   1      745.81      662.48     21.60 o 
   3   1   1     8401.29     8642.52    116.82 o 
   4   1   1     4538.67     4220.17    143.01 o 
   5   1   1      894.29      885.16     38.51 o 
   6   1   1     1852.29     1890.31    110.30 o 
   7   1   1     2367.49     2286.57    116.11 o 
   8   1   1      430.26      534.00     77.21 o 
  -8   2   1      755.45      641.45     47.09 o 
  -7   2   1      345.11      320.01     35.35 o 
  -6   2   1     1424.50     1343.86     52.80 o 
  -5   2   1     2415.69     2323.07     62.34 o 
  -4   2   1      348.45      349.33     23.76 o 
  -3   2   1       52.49       46.22     10.55 o 
  -2   2   1     3984.64     4730.73     71.71 o 
  -1   2   1      767.78      864.12     31.55 o 
   0   2   1     2767.75     2615.87     55.19 o 
   1   2   1       53.42       38.66     11.44 o 
   2   2   1     3941.36     3696.42     92.82 o 
   3   2   1     6042.24     5672.93     86.80 o 
   4   2   1     1610.26     1470.37     43.49 o 
   5   2   1      795.07      855.33     62.44 o 
   6   2   1     3064.62     3150.57    128.42 o 
   7   2   1      906.37      954.85     82.12 o 
  -8   3   1      823.65      716.02    121.91 o 
  -7   3   1      487.35      424.54     38.33 o 
  -6   3   1      760.65      767.78     84.15 o 
  -5   3   1      779.04      749.18     38.05 o 
  -4   3   1       36.28        7.38     11.99 o 
  -3   3   1      374.86      291.96     20.62 o 
  -2   3   1      210.37      261.92     24.16 o 
  -1   3   1     2068.30     2121.34     57.04 o 
   0   3   1      128.39      114.14     14.56 o 
   1   3   1      569.13      531.43     20.59 o 
   2   3   1     5314.02     4973.87    120.44 o 
   3   3   1     1695.99     1532.20     68.14 o 
   4   3   1     1446.44     1561.74     44.34 o 
   5   3   1     2582.92     2601.94    110.73 o 
   6   3   1     1563.96     1465.56     92.41 o 
   7   3   1      407.47      425.53     62.76 o 
  -8   4   1      409.58      427.94     56.58 o 
  -7   4   1      327.97      319.65     63.14 o 
  -6   4   1      694.29      627.46     40.28 o 
  -5   4   1      218.58      216.71     25.55 o 
  -4   4   1      784.88      765.71     35.12 o 
  -3   4   1     1119.68     1101.99     52.07 o 
  -2   4   1       86.58       85.36     17.40 o 
  -1   4   1       75.70       73.02      8.65 o 
   0   4   1       36.28       42.24      8.43 o 
   1   4   1      959.70      771.67     52.62 o 
   2   4   1      396.34      315.26     35.83 o 
   3   4   1      700.89      611.97     47.74 o 
   4   4   1     2165.57     2267.55     97.73 o 
   5   4   1     2430.12     2307.49    109.11 o 
   6   4   1     1030.34      989.30     79.81 o 
   7   4   1      598.81      765.98     85.07 o 
  -8   5   1      382.79      391.23     48.23 o 
  -7   5   1      823.21      839.03     52.88 o 
  -6   5   1      299.19      302.27     31.67 o 
  -5   5   1        9.77       12.50     12.31 o 
  -4   5   1        2.99       15.43     15.49 o 
  -3   5   1        0.61        2.14     13.23 o 
  -2   5   1      638.41      592.84     38.78 o 
  -1   5   1       37.42       18.81      7.11 o 
   0   5   1     1831.97     1702.45     41.78 o 
   1   5   1     2162.28     1947.32     76.29 o 
   2   5   1      520.76      443.73     45.02 o 
   3   5   1      507.39      556.02     48.72 o 
   4   5   1     1545.65     1590.97     86.00 o 
   5   5   1     1081.48     1133.66     82.53 o 
   6   5   1      295.07      247.47     52.07 o 
  -8   6   1      846.63      696.95     51.87 o 
  -7   6   1     1189.95     1249.77     60.64 o 
  -6   6   1      140.02      110.31     22.64 o 
  -5   6   1        6.27        6.82     13.70 o 
  -4   6   1       26.69       28.43     21.04 o 
  -3   6   1      284.71      296.71     35.48 o 
  -2   6   1     1137.62     1100.37     54.38 o 
  -1   6   1     1042.14      938.05     29.01 o 
   0   6   1     1446.65     1335.36     39.61 o 
   1   6   1     2264.02     2048.00     85.07 o 
   2   6   1      400.36      479.91     46.99 o 
   3   6   1      960.65      849.38     63.40 o 
   4   6   1     1008.77     1020.10     75.01 o 
   5   6   1      503.10      638.32     71.49 o 
   6   6   1      228.35      371.03     70.28 o 
  -8   7   1      821.84      859.55     82.41 o 
  -7   7   1      525.71      393.34     56.12 o 
  -6   7   1      253.69      227.07     41.03 o 
  -5   7   1       92.93       65.88     25.66 o 
  -4   7   1      262.06      266.19     39.41 o 
  -3   7   1      118.59      117.38     28.09 o 
  -1   7   1     1323.14     1352.07     32.31 o 
   0   7   1     2812.34     2557.84     59.89 o 
   1   7   1      793.85      703.74     55.71 o 
   2   7   1     1028.79     1280.34     76.52 o 
   3   7   1     1842.70     1694.19     92.93 o 
   4   7   1      800.50      718.25     71.08 o 
   5   7   1      408.13       35.66     28.09 o 
  -8   8   1      485.05        9.71     23.46 o 
  -7   8   1      229.87      170.14     41.44 o 
  -6   8   1      640.89      633.93     59.99 o 
  -5   8   1      699.67      821.52     63.80 o 
  -4   8   1        2.52       25.43     18.20 o 
  -3   8   1        1.39       -3.24     18.03 o 
  -2   8   1       45.34       40.93     12.25 o 
  -1   8   1      814.53      824.06     46.21 o 
   0   8   1     1647.67     1409.74     77.56 o 
   1   8   1      713.12      728.36     59.47 o 
   2   8   1     2642.10     2648.41    116.74 o 
   3   8   1     1677.79     1514.51     93.39 o 
  -7   9   1       98.03       47.27     31.61 o 
  -6   9   1      301.51      335.37     54.44 o 
  -5   9   1      124.99      137.14     33.98 o 
  -4   9   1       63.07       34.62     20.11 o 
  -3   9   1       21.91        5.67     13.42 o 
  -2   9   1       82.05       62.45     14.88 o 
  -1   9   1      268.09      201.64     40.57 o 
   0   9   1      171.49      194.07     40.28 o 
   1   9   1      718.79      798.12     67.50 o 
   2   9   1      983.38     1219.31     86.80 o 
   3   9   1      570.89      544.29     66.87 o 
  -6  10   1       27.23        4.51     23.87 o 
  -5  10   1       20.95       20.11     24.85 o 
  -4  10   1        7.17      -13.93     15.81 o 
  -3  10   1       30.47       18.83     16.95 o 
  -2  10   1      241.14      214.47     45.48 o 
  -1  10   1      290.88      261.51     50.74 o 
   0  10   1      224.07      241.05     48.72 o 
   1  10   1      824.01      782.74     73.63 o 
  -5  11   1        0.27       -0.65     19.28 o 
  -4  11   1        0.97       -2.13     33.43 o 
  -3  11   1       44.37       97.90     42.07 o 
  -2  11   1      215.62      159.57     46.47 o 
  -1  11   1       48.87       17.45     32.31 o 
   0  11   1      123.76      109.52     39.65 o 
   2 -12   2     1267.31     1419.16    101.19 o 
   3 -12   2     1605.91     1763.08    106.17 o 
  -1 -11   2     1870.88     1884.33    107.09 o 
   0 -11   2     2219.45     2597.95    118.01 o 
   2 -11   2     1750.22     1777.70    101.77 o 
   3 -11   2     2527.44     2431.63    115.30 o 
   4 -11   2     1807.90     1890.50     69.46 o 
   5 -11   2     1013.55      981.78     75.77 o 
  -2 -10   2     1818.65     2054.76    111.89 o 
  -1 -10   2     3991.36     4151.94    148.47 o 
   0 -10   2     3539.48     3668.56    133.21 o 
   1 -10   2     2717.39     2970.43    113.39 o 
   2 -10   2     4633.09     4664.49    104.21 o 
   3 -10   2     5168.88     5252.21    111.32 o 
   4 -10   2     2236.45     2191.45     71.00 o 
   5 -10   2     2184.20     2389.55    112.93 o 
   6 -10   2     2525.58     2516.52    120.32 o 
  -3  -9   2      907.03     1011.20     84.55 o 
  -2  -9   2     2814.58     3088.85    127.95 o 
  -1  -9   2     4833.37     5045.59    155.58 o 
   0  -9   2     3101.04     3386.94    119.11 o 
   1  -9   2     5619.73     5803.48    157.54 o 
   2  -9   2     7610.92     7814.26    107.56 o 
   3  -9   2     4146.71     4249.10     75.13 o 
   4  -9   2     2509.50     2760.46     75.05 o 
   5  -9   2     2388.58     2394.93    106.34 o 
   6  -9   2     1369.06     1381.19     87.09 o 
   7  -9   2      796.96      815.57     73.40 o 
  -4  -8   2      658.19      788.29     75.71 o 
  -3  -8   2     1739.78     1952.53    103.85 o 
  -2  -8   2     4343.05     4572.85    148.70 o 
  -1  -8   2     2351.45     2541.55    100.50 o 
   0  -8   2     5161.10     5359.46    145.98 o 
   1  -8   2    10650.85    10750.89    257.26 o 
   2  -8   2     7970.48     8101.70    105.48 o 
   3  -8   2     5761.81     5951.94    109.91 o 
   4  -8   2     7673.73     8082.12    239.58 o 
   5  -8   2     4077.40     4025.14    138.41 o 
   6  -8   2     1203.17     1191.40     79.00 o 
   7  -8   2     1047.94      983.40     74.15 o 
  -4  -7   2      591.44      689.06     66.00 o 
  -3  -7   2     1816.16     1760.83     92.41 o 
  -2  -7   2     2424.33     2528.83    101.31 o 
  -1  -7   2     1803.32     1905.89     81.66 o 
   0  -7   2     7466.97     7658.51    111.20 o 
   1  -7   2     9223.88     9402.17    252.06 o 
   2  -7   2     6790.31     6947.97    141.78 o 
   3  -7   2     9295.89     9767.14    145.82 o 
   4  -7   2    10641.14    11044.65    161.76 o 
   5  -7   2     8361.26     8764.84    216.14 o 
   6  -7   2     3093.81     2953.73    119.23 o 
   7  -7   2     2273.53     2229.76    112.81 o 
  -5  -6   2     1968.48     1861.21    106.40 o 
  -4  -6   2     2721.86     2822.94    118.76 o 
  -3  -6   2     3569.40     3648.05    126.22 o 
  -2  -6   2     2288.57     2496.47     93.97 o 
  -1  -6   2     5727.69     5691.37    139.57 o 
   0  -6   2     6680.21     6808.65     97.35 o 
   1  -6   2     5025.60     4917.25     80.53 o 
   2  -6   2     4334.58     4388.80     80.27 o 
   3  -6   2     8495.20     8731.39    149.54 o 
   4  -6   2     6381.88     6482.52    141.74 o 
   5  -6   2     4214.42     4016.88    130.55 o 
   6  -6   2     3573.16     3584.21    123.88 o 
   7  -6   2     2267.91     2084.76    106.17 o 
  -6  -5   2      993.82     1119.91     87.09 o 
  -5  -5   2     2932.87     2661.12    119.57 o 
  -4  -5   2     6312.64     6221.50    174.94 o 
  -3  -5   2     6864.92     7073.30    176.79 o 
  -2  -5   2     5615.49     5567.40    139.34 o 
  -1  -5   2    11867.42    11511.26    213.83 o 
   0  -5   2    11624.62    11658.13    192.22 o 
   1  -5   2     2448.11     2310.67     39.54 o 
   2  -5   2     6241.10     6303.23     96.98 o 
   3  -5   2     8139.87     8623.73    123.76 o 
   4  -5   2     4611.58     4642.63     84.24 o 
   5  -5   2     2828.32     2845.64     71.06 o 
   6  -5   2     3518.99     3507.52     87.80 o 
   7  -5   2     1318.75     1170.60     56.35 o 
   8  -5   2      786.44      719.87     70.91 o 
  -7  -4   2      426.98      -10.34     22.02 o 
  -6  -4   2     1045.94      921.91     77.50 o 
  -5  -4   2     2297.52     2167.34    105.41 o 
  -4  -4   2     5772.43     5717.02    159.91 o 
  -3  -4   2     6411.49     6338.18    156.21 o 
  -2  -4   2     9153.40     8702.60    179.22 o 
  -1  -4   2    19759.31    18710.03    301.91 o 
   0  -4   2    12852.29    13158.20    150.48 o 
   1  -4   2     8903.19     9326.27     95.40 o 
   2  -4   2    13652.50    14610.11    176.07 o 
   3  -4   2     5076.89     5261.79     84.82 o 
   4  -4   2     3539.56     3815.92     59.28 o 
   5  -4   2     5186.08     5292.35    100.03 o 
   6  -4   2     3105.36     3037.62    112.61 o 
   7  -4   2     1095.78     1048.75     52.09 o 
   8  -4   2      542.79      595.01     97.01 o 
  -7  -3   2      557.24      575.90     67.85 o 
  -6  -3   2     1115.77     1132.85     82.18 o 
  -5  -3   2     3544.10     3585.57    129.28 o 
  -4  -3   2     5098.89     5281.90    146.74 o 
  -3  -3   2     6987.95     6829.13    157.08 o 
  -2  -3   2    20179.39    20397.81    333.23 o 
  -1  -3   2    21041.59    20390.87    316.01 o 
   0  -3   2    16121.10    16275.73    146.01 o 
   1  -3   2    33787.16    35350.30    459.92 o 
   2  -3   2    18834.83    20040.63    225.39 o 
   3  -3   2     5965.11     6199.92     74.12 o 
   4  -3   2     5716.34     5974.85     97.94 o 
   5  -3   2     3427.04     3213.54     73.65 o 
   6  -3   2     1710.66     1515.30    103.42 o 
   7  -3   2     1025.50     1014.54     51.82 o 
   8  -3   2      657.02      685.06     86.89 o 
  -8  -2   2      865.81      865.33     87.56 o 
  -7  -2   2      802.12      799.97     73.45 o 
  -6  -2   2     2264.56     2208.43    107.49 o 
  -5  -2   2     2717.04     2688.22     50.90 o 
  -4  -2   2     5248.29     5073.50     60.83 o 
  -3  -2   2    10779.17    10555.56    133.53 o 
  -2  -2   2    20446.78    19973.47    218.10 o 
  -1  -2   2    10061.47     9499.98     91.99 o 
   0  -2   2    18831.62    18603.18    161.30 o 
   1  -2   2    23851.20    24341.04    431.68 o 
   2  -2   2     9492.20     9728.27     95.91 o 
   3  -2   2     8583.70     9007.55    119.87 o 
   4  -2   2     6009.96     5881.04    101.25 o 
   5  -2   2     2248.03     2256.90     60.75 o 
   6  -2   2      835.76      838.71     44.14 o 
   7  -2   2     1161.39     1217.45     56.12 o 
   8  -2   2      495.59      469.00     44.35 o 
  -8  -1   2      750.99      724.55     80.68 o 
  -7  -1   2     1483.96     1323.51     90.39 o 
  -6  -1   2     2772.55     2934.65    117.38 o 
  -5  -1   2     2320.90     2319.43     54.19 o 
  -4  -1   2     4046.63     3668.25    107.29 o 
  -3  -1   2    11964.74    11809.70     94.47 o 
  -2  -1   2    15281.54    15186.22    139.10 o 
  -1  -1   2    14014.49    13818.12    191.74 o 
   0  -1   2    17662.22    17728.86    153.96 o 
   1  -1   2    55663.50    56060.72   1762.97 o 
   2  -1   2    16200.61    16807.85    186.35 o 
   3  -1   2    10423.02    10688.50    136.61 o 
   4  -1   2     6101.69     5873.26     96.56 o 
   5  -1   2     3093.62     2911.54     69.93 o 
   6  -1   2     1944.73     1942.82     79.52 o 
   7  -1   2      771.53      760.98     46.64 o 
   8  -1   2      120.73      125.44     30.31 o 
  -8   0   2      651.69      632.25     71.89 o 
  -7   0   2     2459.30     2488.03    116.97 o 
  -6   0   2     2410.47     2386.94     69.03 o 
  -5   0   2     4217.00     4250.85     86.20 o 
  -4   0   2     4859.41     4901.60     63.18 o 
  -3   0   2    11003.38    11172.58    110.96 o 
  -2   0   2     7866.77     7745.39     64.08 o 
  -1   0   2     5629.59     5563.18     58.40 o 
   0   0   2    28185.46    27960.58    294.12 o 
   1   0   2    27044.85    27456.69    284.63 o 
   2   0   2    25171.07    26207.79    279.35 o 
   3   0   2    16181.15    16137.23    300.72 o 
   4   0   2     7338.60     7385.44    113.91 o 
   5   0   2     3558.60     3526.27    181.12 o 
   6   0   2     2872.64     2828.27     75.92 o 
   7   0   2      274.23      257.36     33.27 o 
   8   0   2      197.77      222.79     60.68 o 
  -8   1   2     2132.32     2058.75    116.63 o 
  -7   1   2     4522.67     4324.03    103.41 o 
  -6   1   2     4186.94     4023.42     91.53 o 
  -5   1   2     6852.76     6864.10    117.24 o 
  -4   1   2    16797.93    18054.15    270.41 o 
  -3   1   2     8566.75     9001.21    122.64 o 
  -2   1   2     4652.54     4710.62     56.68 o 
  -1   1   2    11891.78    12065.71    139.15 o 
   0   1   2    14639.61    13850.36    222.85 o 
   1   1   2      903.24      885.32     29.19 o 
   2   1   2     5660.12     5403.89     78.79 o 
   3   1   2     9614.23     9997.02    133.47 o 
   4   1   2     3371.02     3214.42     67.96 o 
   5   1   2     2610.57     2499.02     76.78 o 
   6   1   2     1259.12     1234.43     52.10 o 
   7   1   2      793.82      802.45     76.00 o 
   8   1   2      239.12      239.32     64.67 o 
  -8   2   2     2207.41     2040.77     77.55 o 
  -7   2   2     3651.12     3736.40     97.18 o 
  -6   2   2     4701.24     4903.36    168.90 o 
  -5   2   2    12106.01    12139.51    175.50 o 
  -4   2   2    15671.02    16878.86    213.59 o 
  -3   2   2    10648.71    11535.10    151.17 o 
  -2   2   2    20483.56    22434.09    187.21 o 
  -1   2   2    29284.93    30662.77    460.20 o 
   0   2   2     7153.33     6575.48    122.23 o 
   1   2   2     4799.35     4447.35     80.22 o 
   2   2   2     8164.12     8295.96    112.36 o 
   3   2   2     5870.86     6006.90     94.25 o 
   4   2   2     1223.92     1240.83     67.53 o 
   5   2   2     1748.95     1677.83     54.61 o 
   6   2   2      815.74      858.91     73.57 o 
   7   2   2      541.85      407.73     67.21 o 
  -8   3   2      999.55     1016.80     66.98 o 
  -7   3   2     1076.80     1241.29     58.08 o 
  -6   3   2     5310.69     5269.65    342.62 o 
  -5   3   2     9430.04    10175.23    157.81 o 
  -4   3   2     6489.75     6856.76    113.84 o 
  -3   3   2    20021.03    23465.16    272.70 o 
  -2   3   2    31956.01    35462.73    337.29 o 
  -1   3   2    16244.49    16673.47    169.57 o 
   0   3   2     7776.30     7333.72    136.74 o 
   1   3   2    13514.19    12887.25    158.84 o 
   2   3   2    10945.31    11071.49    144.33 o 
   3   3   2     2079.02     1984.94     48.96 o 
   4   3   2     2130.52     2080.34     54.81 o 
   5   3   2     1563.76     1639.46     88.42 o 
   6   3   2      214.85      193.26     47.10 o 
   7   3   2      119.87      165.92     49.07 o 
  -8   4   2     1149.03     1130.22     88.57 o 
  -7   4   2     1862.78     1877.02     70.72 o 
  -6   4   2     5964.86     6085.15    123.32 o 
  -5   4   2     5739.49     5874.18    113.33 o 
  -4   4   2     6804.20     7226.94    121.37 o 
  -3   4   2    17838.71    20361.57    350.17 o 
  -2   4   2    20098.93    22026.78    225.03 o 
  -1   4   2    14924.83    15784.45    265.90 o 
   0   4   2    12136.57    11785.60    204.88 o 
   1   4   2    11092.54    10536.68    297.17 o 
   2   4   2     2273.29     2200.44     51.97 o 
   3   4   2     1521.34     1615.63     87.38 o 
   4   4   2     3438.45     3498.31    125.76 o 
   5   4   2      485.33      432.29     57.21 o 
   6   4   2       93.50       94.66     42.48 o 
  -8   5   2     1254.80     1109.86    115.76 o 
  -7   5   2     3087.23     2996.06     90.61 o 
  -6   5   2     4234.06     4241.99    102.08 o 
  -5   5   2     4017.52     4446.91     99.04 o 
  -4   5   2     5491.96     6107.47    156.62 o 
  -3   5   2    10129.02    10787.00    219.38 o 
  -2   5   2     8509.05     9251.22    116.25 o 
  -1   5   2     9819.18    10147.70    191.99 o 
   0   5   2    13367.01    12501.98    162.93 o 
   1   5   2     7848.39     7367.69    124.11 o 
   2   5   2     2939.05     2876.98    106.17 o 
   3   5   2     3241.81     3272.34    117.90 o 
   4   5   2     1487.91     1715.98     93.39 o 
   5   5   2      139.99      101.66     39.99 o 
   6   5   2      418.96      411.37     68.08 o 
  -8   6   2     1299.47     1323.45     84.72 o 
  -7   6   2     2793.10     2735.06     88.13 o 
  -6   6   2     3593.53     3579.14     96.02 o 
  -5   6   2     2980.33     3261.36    117.43 o 
  -4   6   2     7279.93     8170.32    196.03 o 
  -2   6   2     6955.06     7579.53    104.57 o 
  -1   6   2     7637.65     7391.68    157.14 o 
   0   6   2     8578.17     8356.39    125.81 o 
   1   6   2     5040.52     5018.94     92.05 o 
   2   6   2     5230.12     5414.48    158.93 o 
   3   6   2     2338.29     2371.06    106.40 o 
   4   6   2      610.43      726.74     67.62 o 
   5   6   2      505.10      611.74     71.95 o 
  -7   7   2     3306.73     3469.12    143.21 o 
  -6   7   2     2936.65     2841.49    119.17 o 
  -5   7   2     4871.12     5158.46    158.29 o 
  -4   7   2     7716.38     8267.88    202.27 o 
  -3   7   2     2887.11     3012.85     65.00 o 
  -2   7   2     3685.73     3806.39     70.57 o 
  -1   7   2     7244.24     7187.16    159.16 o 
   0   7   2     4760.00     4563.94    161.18 o 
   1   7   2     3247.00     3192.35    118.65 o 
   2   7   2     1957.42     2179.36    103.10 o 
   3   7   2     1646.51     1645.88     95.24 o 
   4   7   2      579.14      489.50     62.82 o 
   5   7   2      628.12      609.54     74.67 o 
  -7   8   2     3544.49     3349.55    142.29 o 
  -6   8   2     3417.06     3596.84    141.13 o 
  -5   8   2     7421.35     7583.44    207.30 o 
  -4   8   2     5252.40     5553.49    102.30 o 
  -3   8   2     2312.12     2557.58     63.22 o 
  -2   8   2     2005.56     2113.16     79.32 o 
  -1   8   2     2939.93     2998.75     86.69 o 
   0   8   2     1799.60     1876.64     93.16 o 
   1   8   2     1114.53     1186.25     77.56 o 
   2   8   2     1133.39     1141.23     81.78 o 
   3   8   2      812.18      796.96     74.78 o 
   4   8   2      399.52       37.10     26.82 o 
  -7   9   2     2488.81     2276.05    120.79 o 
  -5   9   2     6165.07     6295.09    119.82 o 
  -4   9   2     4995.34     5155.00    101.40 o 
  -3   9   2     5958.49     6456.29    109.92 o 
  -2   9   2     6002.15     5889.02    158.64 o 
  -1   9   2     2326.84     2596.74    115.64 o 
   0   9   2     1305.50     1419.10     86.86 o 
   1   9   2     1420.73     1435.74     89.98 o 
   2   9   2      980.55      941.10     80.68 o 
   3   9   2      220.45       -6.47     24.74 o 
  -6  10   2     3170.53     3014.64    112.98 o 
  -5  10   2     3595.87     3770.35     93.22 o 
  -4  10   2     3099.45     3194.76     81.23 o 
  -3  10   2     5491.27     5534.76    103.87 o 
  -2  10   2     4737.52     4780.61    165.98 o 
  -1  10   2     1778.38     2006.10    106.51 o 
   0  10   2     1949.08     1884.56    105.18 o 
   1  10   2     1486.07     1605.54    101.89 o 
   2  10   2      300.50       -8.61     18.55 o 
  -5  11   2     1750.73     1815.46     68.73 o 
  -4  11   2     2577.02     2691.80     77.34 o 
  -2  11   2     1693.49     1594.85    104.78 o 
  -1  11   2     1353.04     1069.63     85.88 o 
  -1 -11   3      105.55       26.64     21.73 o 
   0 -11   3       35.13       -2.89     30.69 o 
   1 -11   3        1.68       14.27     32.54 o 
   2 -11   3       46.83        2.14     30.34 o 
   3 -11   3       26.42        5.14     28.55 o 
   4 -11   3      235.54      271.74     33.69 o 
   5 -11   3      290.78      373.17     54.44 o 
  -2 -10   3       39.01       53.05     36.70 o 
  -1 -10   3        2.11       19.53     26.18 o 
   0 -10   3      379.80      322.76     36.79 o 
   1 -10   3      229.08      272.26     51.26 o 
   2 -10   3      124.65       98.65     37.28 o 
   3 -10   3      495.77      402.60     35.00 o 
   4 -10   3      242.40      206.94     29.75 o 
   5 -10   3      265.46      314.33     46.41 o 
   6 -10   3      540.92      543.25     60.34 o 
  -3  -9   3      100.28       50.97     36.93 o 
  -2  -9   3      260.05      214.01     45.14 o 
  -1  -9   3        4.14        6.01     24.45 o 
   0  -9   3       28.12       34.07     17.74 o 
   1  -9   3       49.66       32.29     17.67 o 
   2  -9   3      793.10      702.02     59.01 o 
   3  -9   3      882.39      859.59     42.65 o 
   4  -9   3      411.90      352.20     30.69 o 
   5  -9   3     1034.36     1009.12     72.24 o 
   6  -9   3     1368.77     1109.45     79.41 o 
   7  -9   3      527.59      466.73     59.12 o 
  -4  -8   3      116.99       89.06     39.47 o 
  -3  -8   3      622.31      596.36     61.55 o 
  -2  -8   3       71.01       91.20     31.84 o 
  -1  -8   3       10.76       -8.09     21.04 o 
   0  -8   3       13.92       58.60     22.89 o 
   1  -8   3      155.76      152.58     16.59 o 
   2  -8   3     1500.43     1535.15    102.89 o 
   3  -8   3      620.56      609.06     36.85 o 
   4  -8   3      601.85      607.89     36.79 o 
   5  -8   3     3133.41     3103.87    122.75 o 
   6  -8   3     2095.33     1990.03    102.29 o 
   7  -8   3      771.29      686.00     66.40 o 
  -5  -7   3      114.68      125.76     45.08 o 
  -4  -7   3      187.34      200.19     44.90 o 
  -3  -7   3      220.26      296.71     47.33 o 
  -2  -7   3      132.57      119.92     29.59 o 
  -1  -7   3        0.01       -6.59     17.80 o 
   0  -7   3       72.41       50.80     10.32 o 
   1  -7   3     1242.47     1137.37     32.53 o 
   2  -7   3     1302.93     1139.73     32.52 o 
   3  -7   3     1213.18     1196.41     44.91 o 
   4  -7   3     3017.70     2970.20     81.95 o 
   5  -7   3     3274.89     3115.14    117.78 o 
   6  -7   3      822.09      855.33     66.46 o 
   7  -7   3     1905.14     1936.29    107.21 o 
  -6  -6   3      169.19        5.37     20.63 o 
  -5  -6   3      202.90      231.17     52.76 o 
  -4  -6   3      518.44      546.83     58.37 o 
  -3  -6   3        8.10       -7.17     18.20 o 
  -2  -6   3       34.02       45.43     20.98 o 
  -1  -6   3      231.49      225.45     31.15 o 
   0  -6   3       43.64       34.81      8.85 o 
   1  -6   3      272.10      252.90     16.81 o 
   2  -6   3       32.86       29.15      8.95 o 
   3  -6   3     1056.01     1017.61     40.07 o 
   4  -6   3     4213.00     4293.40    123.88 o 
   5  -6   3     1153.51     1082.28     68.20 o 
   6  -6   3     1511.95     1446.03     84.72 o 
   7  -6   3     2909.87     2960.08    129.74 o 
  -6  -5   3       20.46       30.46     32.54 o 
  -5  -5   3      505.07      417.55     54.85 o 
  -4  -5   3      577.17      483.55     54.21 o 
  -3  -5   3       10.20       18.72     18.90 o 
  -2  -5   3        1.48        1.16     12.95 o 
  -1  -5   3      108.39       94.26     15.54 o 
   0  -5   3      227.54      179.15     13.96 o 
   1  -5   3      211.67      207.62     14.33 o 
   2  -5   3     1045.95     1008.27     35.40 o 
   3  -5   3     1520.68     1411.82     44.02 o 
   4  -5   3     1974.27     1938.81     54.64 o 
   5  -5   3     1261.82     1180.44     37.22 o 
   6  -5   3     3622.12     3505.07    129.40 o 
   7  -5   3     3015.57     2941.82    126.57 o 
   8  -5   3     1099.04     1185.50     89.58 o 
  -7  -4   3      121.59       -9.48     18.15 o 
  -6  -4   3      197.39      212.04     47.45 o 
  -5  -4   3      568.71      439.95     37.34 o 
  -4  -4   3        4.11        8.61     19.07 o 
  -3  -4   3        1.16      -13.52     14.22 o 
  -2  -4   3       25.10       12.63      9.92 o 
  -1  -4   3      673.94      545.58     17.93 o 
   0  -4   3      486.74      522.88     18.04 o 
   1  -4   3      574.22      566.51     17.54 o 
   2  -4   3     2042.60     2025.66     48.64 o 
   3  -4   3     3209.08     3120.70     65.12 o 
   4  -4   3     1127.27     1076.23     31.27 o 
   5  -4   3     1149.48     1005.37     42.16 o 
   6  -4   3     2518.99     2444.46     71.04 o 
   7  -4   3     1763.34     1855.26     99.58 o 
   8  -4   3      963.36      905.15     78.60 o 
  -7  -3   3       86.90      105.65     41.67 o 
  -6  -3   3      631.61      562.73     64.09 o 
  -5  -3   3      191.01      220.49     27.06 o 
  -4  -3   3       22.70       18.48     13.58 o 
  -3  -3   3       28.49       17.07      7.94 o 
  -2  -3   3     1165.17     1118.83     44.34 o 
  -1  -3   3     2485.87     2393.61     37.39 o 
   0  -3   3     1092.04     1039.44     21.90 o 
   1  -3   3      702.83      628.12     25.34 o 
   2  -3   3     2709.55     2455.71     71.37 o 
   3  -3   3     3437.14     3425.98     56.80 o 
   4  -3   3      855.59      780.78     32.63 o 
   5  -3   3     1874.41     1808.30     54.68 o 
   6  -3   3     1890.00     1753.97     60.50 o 
   7  -3   3      590.25      652.00     43.57 o 
   8  -3   3     1222.08     1228.67     88.25 o 
  -7  -2   3      374.48      371.72     62.42 o 
  -6  -2   3      451.80      443.04     55.94 o 
  -5  -2   3      431.95      370.81     51.78 o 
  -4  -2   3      385.94      356.88     19.26 o 
  -3  -2   3      582.73      509.85     19.76 o 
  -2  -2   3      447.96      396.22     23.12 o 
  -1  -2   3     1107.65     1079.32     23.59 o 
   0  -2   3      744.32      650.81     24.44 o 
   1  -2   3     6190.57     5914.65     86.26 o 
   2  -2   3     8458.75     8401.75    145.16 o 
   3  -2   3     3241.15     2964.56     74.93 o 
   4  -2   3     1935.36     1871.79     49.53 o 
   5  -2   3     5338.25     5447.96    159.42 o 
   6  -2   3     1748.98     1686.89     58.92 o 
   7  -2   3      824.25      894.97     82.47 o 
   8  -2   3     1299.77     1466.59     67.75 o 
  -8  -1   3      259.58      260.30     60.51 o 
  -7  -1   3      497.85      614.51     64.38 o 
  -6  -1   3     1036.96      954.16     73.51 o 
  -5  -1   3       20.06       13.68      8.60 o 
  -4  -1   3      342.36      257.51     13.50 o 
  -3  -1   3      212.06      295.57     15.66 o 
  -2  -1   3       89.48      101.47      9.85 o 
  -1  -1   3      309.76      292.00     13.23 o 
   0  -1   3     2761.31     2411.89     44.33 o 
   1  -1   3     9113.58     9112.76    146.43 o 
   2  -1   3     3104.04     2982.70     50.77 o 
   3  -1   3     5690.81     5584.40     86.87 o 
   4  -1   3     8447.58     8470.06    125.93 o 
   5  -1   3     3428.78     3385.50     77.09 o 
   6  -1   3     1275.21     1427.47     66.06 o 
   7  -1   3     1198.93     1259.92    105.65 o 
   8  -1   3     1093.75     1253.74    125.35 o 
  -8   0   3      315.19      372.01     62.53 o 
  -7   0   3      521.19      469.39     60.45 o 
  -6   0   3      126.49       70.26     14.82 o 
  -5   0   3        5.42        9.94      7.99 o 
  -4   0   3      428.99      358.64     17.09 o 
  -3   0   3       34.76       36.42      7.19 o 
  -2   0   3      134.25      135.30     12.44 o 
  -1   0   3      143.07      129.66     10.06 o 
   0   0   3    12923.40    12303.33    179.04 o 
   1   0   3      209.38      145.16     12.57 o 
   2   0   3     1033.21      883.26     29.91 o 
   3   0   3     5393.40     5364.90     87.05 o 
   4   0   3     9248.48     9279.63    136.04 o 
   5   0   3     2985.90     3018.37     97.76 o 
   6   0   3     1639.66     1759.36     63.14 o 
   7   0   3     2033.71     2083.54     73.74 o 
   8   0   3      981.31     1001.95     96.17 o 
  -8   1   3      657.52      619.13     68.31 o 
  -7   1   3      249.85      200.86     21.64 o 
  -6   1   3      208.98      215.05     43.34 o 
  -5   1   3      323.51      256.15     26.44 o 
  -4   1   3      448.72      453.34     19.54 o 
  -3   1   3       13.78       18.71      6.53 o 
  -2   1   3        7.06       10.85      6.43 o 
  -1   1   3      236.56      173.20     20.52 o 
   0   1   3      274.85      195.51     23.00 o 
   1   1   3      769.22      695.68     25.01 o 
   2   1   3     1495.01     1421.89     38.46 o 
   3   1   3     2809.18     2721.20     94.40 o 
   4   1   3     3077.64     2990.67     68.43 o 
   5   1   3     2873.27     2947.46     74.54 o 
   6   1   3     2090.14     2169.78     69.78 o 
   7   1   3     2429.99     2610.26    127.84 o 
  -8   2   3      372.59      265.26     26.12 o 
  -7   2   3      153.66      114.60     36.47 o 
  -6   2   3      112.36       92.35     33.00 o 
  -5   2   3       46.09       23.52     23.41 o 
  -4   2   3      473.05      436.55     20.42 o 
  -3   2   3     2153.25     2459.95     49.69 o 
  -2   2   3      361.64      390.19     21.97 o 
  -1   2   3     3002.82     2896.63     76.52 o 
   0   2   3     1925.75     1651.14     56.35 o 
   1   2   3     2299.26     2081.99     46.99 o 
   2   2   3     2832.51     2807.89     98.54 o 
   3   2   3     3702.02     3662.97     72.47 o 
   4   2   3     1314.02     1264.60     44.76 o 
   5   2   3     1740.57     1929.63     62.47 o 
   6   2   3     2210.33     2399.32    114.49 o 
   7   2   3      776.14      769.22     80.56 o 
  -8   3   3       49.25       55.42     37.22 o 
  -7   3   3      267.29      175.70     29.16 o 
  -6   3   3      702.37      647.23     41.06 o 
  -5   3   3        4.66       15.66     20.05 o 
  -4   3   3     1392.51     1404.22     36.61 o 
  -3   3   3      183.77      164.82     13.93 o 
  -2   3   3      488.49      473.56     20.90 o 
  -1   3   3    10095.75    10372.34    191.29 o 
   0   3   3     3471.73     3300.37     86.63 o 
   1   3   3     1327.24     1245.36     63.11 o 
   2   3   3     4642.51     4328.49     79.78 o 
   3   3   3     1302.12     1303.81     54.24 o 
   4   3   3     1098.99     1216.81     44.94 o 
   5   3   3     1916.51     1965.64     99.06 o 
   6   3   3     1663.68     1592.13     97.32 o 
   7   3   3      509.37      685.31     80.68 o 
  -8   4   3      142.67      139.45     48.49 o 
  -7   4   3      267.95      280.68     34.86 o 
  -6   4   3      217.69      235.38     62.39 o 
  -5   4   3       80.58       76.86     25.08 o 
  -4   4   3       67.11       72.92     12.15 o 
  -3   4   3       10.70        5.56      8.08 o 
  -2   4   3     2026.66     2045.67     48.00 o 
  -1   4   3     2210.63     2043.55     67.91 o 
   0   4   3      382.46      367.68     31.15 o 
   1   4   3     5515.26     5068.60     89.53 o 
   2   4   3     4248.08     4029.36     93.42 o 
   3   4   3      690.19      784.23     35.84 o 
   4   4   3     1139.93     1051.88     73.05 o 
   5   4   3     1603.89     1797.64     98.83 o 
   6   4   3      906.97      997.04     85.30 o 
  -8   5   3      322.21      265.15     54.27 o 
  -7   5   3      385.00      427.94     40.38 o 
  -6   5   3      162.02      186.04     28.36 o 
  -5   5   3       58.11       56.58     26.47 o 
  -4   5   3        5.49       -2.67     10.32 o 
  -3   5   3     1550.74     1595.48    113.42 o 
  -2   5   3     3155.74     3090.82     59.20 o 
  -1   5   3      648.30      544.75     37.51 o 
   0   5   3     4595.87     4003.59    104.84 o 
   1   5   3     7248.17     6698.69    111.88 o 
   2   5   3     3167.69     3241.08     73.38 o 
   3   5   3     1995.31     2012.05     93.74 o 
   4   5   3     2342.55     2203.06    105.70 o 
   5   5   3     1002.41     1286.52     89.64 o 
   6   5   3      373.46      579.37     76.69 o 
  -8   6   3      146.02      128.94     41.90 o 
  -7   6   3      129.56       65.54     33.87 o 
  -5   6   3      261.90      164.86     22.05 o 
  -4   6   3      105.51      113.65     17.74 o 
  -3   6   3      345.09      362.14     23.40 o 
  -2   6   3      281.83      259.43     31.84 o 
  -1   6   3      775.78      802.57     48.08 o 
   0   6   3     5459.43     5138.57    152.86 o 
   1   6   3     3341.43     3187.88     75.34 o 
   2   6   3     1186.95     1241.27     74.61 o 
   3   6   3     2982.47     3087.46    125.12 o 
   4   6   3     2408.76     2414.29    116.34 o 
   5   6   3      635.08      880.30     80.16 o 
  -8   7   3       96.45       76.15     37.33 o 
  -6   7   3       19.34        8.34     15.53 o 
  -5   7   3        7.00        0.67     13.92 o 
  -4   7   3       16.89       42.63     14.36 o 
  -3   7   3      186.60      146.46     19.84 o 
  -2   7   3       65.73       63.63     22.08 o 
  -1   7   3      523.57      509.21     41.09 o 
   0   7   3     1274.88     1378.44     50.54 o 
   1   7   3     1159.55     1237.80     76.06 o 
   2   7   3     1336.02     1401.41     86.00 o 
   3   7   3     3165.24     3325.91    137.78 o 
   4   7   3     1108.08     1359.28     92.18 o 
  -7   8   3       33.02      -24.60     38.17 o 
  -6   8   3       36.54       12.74     18.95 o 
  -5   8   3       82.86       67.50     19.51 o 
  -4   8   3       65.27       70.12     18.16 o 
  -3   8   3      467.23      357.00     28.65 o 
  -2   8   3      601.00      548.28     48.14 o 
  -1   8   3      850.80      778.49     55.97 o 
   0   8   3      254.75      221.00     43.11 o 
   1   8   3      205.68      206.03     45.02 o 
   2   8   3     1904.76     2024.30    108.59 o 
   3   8   3     1084.44     1332.29     93.62 o 
   4   8   3      559.23      642.48     72.88 o 
  -7   9   3       21.01        5.34     12.57 o 
  -6   9   3       23.17       11.43     20.19 o 
  -5   9   3      515.25      491.81     39.79 o 
  -4   9   3      998.84     1009.63     55.60 o 
  -3   9   3      608.75      589.89     56.87 o 
  -2   9   3     1640.91     1545.55     79.46 o 
  -1   9   3     1843.69     1805.44     99.23 o 
   0   9   3      580.28      531.52     60.51 o 
   1   9   3      564.43      598.21     66.35 o 
   2   9   3      980.67     1059.34     85.82 o 
   3   9   3      299.22       -1.91     21.73 o 
  -6  10   3        9.21        0.02     18.45 o 
  -5  10   3      310.96      265.13     34.05 o 
  -4  10   3      406.53      415.71     36.70 o 
  -3  10   3      634.44      567.24     60.91 o 
  -2  10   3     1210.90     1056.16     83.86 o 
  -1  10   3     1089.70     1154.52     87.50 o 
   0  10   3      802.62      730.38     73.34 o 
  -4  11   3       59.89        3.76     34.21 o 
  -2  11   3      864.76      827.65     82.01 o 
   2 -11   4     3003.04     2959.16    133.73 o 
   3 -11   4     2651.08     2617.49    123.50 o 
   4 -11   4     2039.04     2084.38     89.15 o 
  -2 -10   4      758.95      978.46     58.80 o 
  -1 -10   4     1861.46     1324.49     92.70 o 
   0 -10   4     2495.86     2571.37    123.04 o 
   1 -10   4     3035.51     3043.48    129.11 o 
   2 -10   4     3582.56     3771.55    142.52 o 
   3 -10   4     3503.64     3554.75     91.56 o 
   4 -10   4     3122.59     3074.28    183.75 o 
   5 -10   4     2503.40     2462.72    115.64 o 
   6 -10   4     1513.67     1417.94     94.55 o 
  -3  -9   4      935.63      936.67     56.62 o 
  -2  -9   4     1945.38     2129.64     76.15 o 
  -1  -9   4     2887.50     3155.06     87.67 o 
   0  -9   4     1731.83     1882.19     98.59 o 
   1  -9   4     2948.64     3175.77    125.24 o 
   2  -9   4     4511.68     4663.12    101.25 o 
   3  -9   4     3374.36     3217.50     83.31 o 
   4  -9   4     2405.06     2443.03     82.47 o 
   5  -9   4     2400.37     2087.99    104.37 o 
   6  -9   4     1201.60     1164.06     81.83 o 
  -4  -8   4     1039.71     1163.84     79.09 o 
  -3  -8   4     1961.37     1968.38     73.00 o 
  -2  -8   4     3774.26     3965.59    117.29 o 
  -1  -8   4     2506.63     2730.88     76.70 o 
   0  -8   4     1690.52     1728.16     61.35 o 
   1  -8   4     5339.02     5231.52    100.66 o 
   2  -8   4     4291.61     4254.17     91.68 o 
   3  -8   4     2487.61     2514.48     73.45 o 
   4  -8   4     3315.61     3332.10     84.02 o 
   5  -8   4     2989.04     2597.49    111.77 o 
   6  -8   4     2408.12     2316.85    113.45 o 
   7  -8   4     1010.10     1098.52     84.90 o 
  -5  -7   4     1036.48     1126.54     65.68 o 
  -4  -7   4     1997.85     2330.24    133.47 o 
  -3  -7   4     4090.87     4238.82    101.95 o 
  -2  -7   4     3107.88     3294.26    182.13 o 
  -1  -7   4     1052.56     1205.84     47.25 o 
   0  -7   4     6359.75     6520.96     86.49 o 
   1  -7   4     5254.97     5321.95     75.39 o 
   2  -7   4     1916.22     1932.80     57.88 o 
   3  -7   4     2641.63     2637.49     70.29 o 
   4  -7   4     3459.73     3265.45     81.29 o 
   5  -7   4     1960.13     1802.67     91.31 o 
   6  -7   4     1743.59     1495.04     88.65 o 
   7  -7   4     1556.94     1430.02     94.49 o 
  -5  -6   4     1136.17     1270.07    100.15 o 
  -4  -6   4     4749.98     4749.69    130.41 o 
  -3  -6   4     7739.75     7740.45    138.02 o 
  -2  -6   4     5225.85     5285.23    232.12 o 
  -1  -6   4     7903.97     7864.62    234.61 o 
   0  -6   4    12641.39    12834.45    135.65 o 
   1  -6   4     5971.28     5776.09     75.00 o 
   2  -6   4     2772.18     2683.34    125.15 o 
   3  -6   4     4786.20     4663.45     92.87 o 
   4  -6   4     2065.56     2023.15     60.42 o 
   5  -6   4      997.62      995.43     65.33 o 
   6  -6   4      542.96      386.86     51.96 o 
   7  -6   4      688.69      647.68     66.81 o 
   8  -6   4      156.36       -4.68     18.49 o 
  -6  -5   4      582.01      645.66     71.37 o 
  -5  -5   4     1743.20     1592.22     87.01 o 
  -4  -5   4     2917.81     2998.58    122.09 o 
  -3  -5   4     4843.67     4948.99    100.10 o 
  -2  -5   4     7983.96     7788.05    124.83 o 
  -1  -5   4    14142.08    13867.23    179.95 o 
   0  -5   4    10515.91    10221.26    110.59 o 
   1  -5   4     8241.83     8180.15     91.31 o 
   2  -5   4     9620.11     9625.75    203.52 o 
   3  -5   4     6447.59     6526.98    111.76 o 
   4  -5   4     1647.94     1667.14     54.41 o 
   5  -5   4     1641.63     1684.88     66.03 o 
   6  -5   4     1390.23     1361.42     82.76 o 
   7  -5   4      254.00      200.71     44.73 o 
   8  -5   4      147.55       17.40     30.05 o 
  -7  -4   4      466.45      -16.01     19.77 o 
  -6  -4   4      837.70      781.53     74.38 o 
  -5  -4   4     1905.19     2011.01     66.20 o 
  -4  -4   4     2421.16     2586.66     71.92 o 
  -3  -4   4     2769.72     2730.94     70.02 o 
  -2  -4   4     5842.03     5524.32    189.24 o 
  -1  -4   4    11525.72    11269.76    190.37 o 
   0  -4   4     8707.34     8336.96     91.53 o 
   1  -4   4     8955.70     8818.16    126.09 o 
   2  -4   4    18126.11    18709.63    229.17 o 
   3  -4   4     6619.43     6373.80    207.24 o 
   4  -4   4     3424.11     3306.58     57.09 o 
   5  -4   4     3073.03     2612.23    105.12 o 
   6  -4   4     1118.10     1226.13     78.48 o 
   7  -4   4      430.93      357.22     57.97 o 
   8  -4   4      447.29      423.56     64.15 o 
  -6  -3   4     1757.10     1476.43     91.54 o 
  -5  -3   4     3295.01     3353.24     81.14 o 
  -4  -3   4     3129.05     3129.98     73.27 o 
  -3  -3   4     3883.02     3902.34     79.03 o 
  -2  -3   4     8761.46     8445.33     96.87 o 
  -1  -3   4    12484.19    12116.29    123.36 o 
   0  -3   4     5998.13     5926.72     69.19 o 
   1  -3   4    12116.32    11796.44    154.53 o 
   2  -3   4    12112.76    11873.41    159.27 o 
   3  -3   4     5777.50     5626.15     99.44 o 
   4  -3   4     6448.81     6380.34    102.53 o 
   5  -3   4     2503.23     2432.92     64.75 o 
   6  -3   4      467.88      354.77     34.26 o 
   7  -3   4      468.03      398.31     55.60 o 
   8  -3   4      257.21      234.64     53.34 o 
  -7  -2   4     1897.31     1720.43    105.99 o 
  -6  -2   4     4462.32     4238.52    151.13 o 
  -5  -2   4     4667.70     4771.67    110.99 o 
  -4  -2   4     3181.71     3175.96     85.70 o 
  -3  -2   4     6717.06     6128.33     78.67 o 
  -2  -2   4    13861.01    13745.86    138.82 o 
  -1  -2   4     5878.29     5838.43     70.90 o 
   0  -2   4     6570.57     6271.70     71.38 o 
   1  -2   4     8154.10     7843.77    114.18 o 
   2  -2   4     5047.33     5049.29     90.34 o 
   3  -2   4     3972.61     3891.49     67.83 o 
   4  -2   4     3966.46     3893.07     76.91 o 
   5  -2   4     1106.47     1084.38     45.03 o 
   6  -2   4      717.79      693.49     42.26 o 
   7  -2   4      511.64      519.48     43.60 o 
   8  -2   4       83.44       90.91     43.34 o 
  -7  -1   4     2030.41     1782.90    105.18 o 
  -6  -1   4     4882.59     4776.97    158.18 o 
  -5  -1   4     2866.37     2970.15     63.83 o 
  -4  -1   4     8246.09     7875.62     96.74 o 
  -3  -1   4    10312.99     9919.98    109.90 o 
  -2  -1   4     7059.41     6568.38     79.37 o 
  -1  -1   4     6233.40     5846.21     71.10 o 
   0  -1   4    11743.57    10764.91    142.91 o 
   1  -1   4    10415.62    10230.14    131.91 o 
   2  -1   4     4709.45     4721.59    207.68 o 
   3  -1   4     8912.17     9096.31    155.78 o 
   4  -1   4     3723.67     3502.76     74.20 o 
   5  -1   4     1025.93      905.37     41.93 o 
   6  -1   4      915.76      943.83     49.21 o 
   7  -1   4      727.99      711.24     48.34 o 
   8  -1   4       19.67       75.42     41.21 o 
  -8   0   4      929.00      965.83     86.92 o 
  -7   0   4     2871.02     2794.16    128.42 o 
  -6   0   4     2830.28     2914.84     57.89 o 
  -5   0   4     5185.92     5187.49     74.69 o 
  -4   0   4    11351.01    11328.84    125.54 o 
  -3   0   4    12610.33    12690.44    132.46 o 
  -2   0   4     6573.06     6171.97     76.39 o 
  -1   0   4    10884.85    10091.29    110.52 o 
   0   0   4    10802.60     9859.27    147.95 o 
   1   0   4     8040.80     7615.54    103.82 o 
   2   0   4      885.75      885.72     33.84 o 
   3   0   4     5270.29     5174.26     88.15 o 
   4   0   4     2659.34     2671.20     83.57 o 
   5   0   4     1033.61      968.51     44.86 o 
   6   0   4     1111.73     1118.48     52.88 o 
   7   0   4       60.68       45.60     25.71 o 
  -8   1   4      838.40      903.99     81.60 o 
  -7   1   4     2890.21     2980.04     64.45 o 
  -6   1   4     4290.14     4291.59     73.24 o 
  -5   1   4     9474.97     9572.05    113.19 o 
  -4   1   4    12228.54    12594.15    130.71 o 
  -3   1   4    13566.17    13694.66    142.69 o 
  -2   1   4    15693.87    15433.36    208.54 o 
  -1   1   4    17466.85    16362.73    279.66 o 
   0   1   4    16624.31    15790.58    279.02 o 
   1   1   4     3407.86     3010.79     87.64 o 
   2   1   4     3495.47     3258.57     84.32 o 
   3   1   4      548.24      605.56     49.44 o 
   4   1   4      485.80      523.82     43.37 o 
   5   1   4      970.69      984.06     66.72 o 
   6   1   4      289.84      302.01     33.36 o 
   7   1   4       11.02       42.71     40.86 o 
  -8   2   4     1147.44     1236.05     47.48 o 
  -7   2   4     1297.97     1327.98     53.19 o 
  -6   2   4     1928.00     2079.18     50.43 o 
  -5   2   4     6606.22     6884.17     92.91 o 
  -4   2   4     9142.48     9596.98    175.66 o 
  -3   2   4     5475.29     5368.97     94.85 o 
  -2   2   4    16697.82    16517.67    287.29 o 
  -1   2   4    18807.11    18398.30    310.87 o 
   0   2   4    11724.94    11102.03    213.08 o 
   1   2   4     8175.92     7657.76    115.08 o 
   2   2   4     8760.03     8340.47    124.66 o 
   3   2   4     2866.89     2910.15     73.02 o 
   4   2   4     1142.39     1231.16     69.61 o 
   5   2   4      966.50     1009.51     47.21 o 
   6   2   4       27.24       -4.62     28.32 o 
   7   2   4       55.35       12.43     41.21 o 
  -8   3   4     2377.99     2336.64    102.93 o 
  -7   3   4     1062.99     1070.01     41.42 o 
  -6   3   4     1745.69     1827.78     49.32 o 
  -5   3   4     5751.89     5953.29     87.61 o 
  -4   3   4     3725.85     3585.44     66.31 o 
  -3   3   4     4665.63     4828.85     91.85 o 
  -2   3   4    10816.19    10460.01    206.03 o 
  -1   3   4    11133.94    11161.10    212.91 o 
   0   3   4     8282.30     7925.40    168.93 o 
   1   3   4     7509.04     7138.17    113.78 o 
   2   3   4     5075.13     4855.21     91.13 o 
   3   3   4     2542.75     2507.71     65.07 o 
   4   3   4     1202.35     1141.49     46.44 o 
   5   3   4      876.37      824.82     71.14 o 
   6   3   4      115.21       97.09     41.50 o 
  -8   4   4     2169.35     2094.23     71.19 o 
  -7   4   4     2493.21     2709.12    108.78 o 
  -6   4   4     6776.19     7185.71    105.23 o 
  -5   4   4     5250.79     5374.92    144.67 o 
  -4   4   4     3895.00     3892.28     65.89 o 
  -3   4   4     8367.39     8533.26    190.72 o 
  -2   4   4     6766.11     6780.06    155.92 o 
  -1   4   4     4004.51     3861.48    106.86 o 
   0   4   4     5695.68     5427.60    133.50 o 
   1   4   4     6416.44     6193.86    107.75 o 
   2   4   4     2619.89     2434.33     64.32 o 
   3   4   4      667.76      648.54     37.12 o 
   4   4   4      904.37     1159.78     73.57 o 
   5   4   4      297.19      256.31     51.90 o 
   6   4   4       80.45      117.72     43.81 o 
  -8   5   4     1776.57     1935.83     60.56 o 
  -7   5   4     4091.67     4104.34    117.03 o 
  -6   5   4     5559.53     5515.33     92.52 o 
  -5   5   4     3376.65     3623.77     80.09 o 
  -4   5   4     5178.13     5147.31    149.16 o 
  -3   5   4     9068.85     9598.21    212.27 o 
  -2   5   4     2749.93     2715.04     92.47 o 
  -1   5   4     2238.88     2241.89     81.08 o 
   0   5   4     3683.34     3589.04    107.61 o 
   1   5   4     2973.34     2858.00     90.42 o 
   2   5   4     1002.72     1016.97     63.23 o 
   3   5   4     1763.79     1527.86     84.20 o 
   4   5   4      757.23      727.84     63.34 o 
   5   5   4       16.22       17.11     36.41 o 
  -8   6   4     2223.87     2219.95     67.32 o 
  -7   6   4     4386.62     4447.45     88.88 o 
  -6   6   4     3150.21     3376.52     83.89 o 
  -5   6   4     3748.24     3752.76     92.53 o 
  -4   6   4     8430.62     9026.52    183.29 o 
  -3   6   4     7549.38     7597.77    187.07 o 
  -2   6   4     3062.38     3269.33    106.28 o 
  -1   6   4     4587.01     4618.39    128.01 o 
   0   6   4     4379.41     4110.37     88.79 o 
   1   6   4      964.35     1040.92     45.79 o 
   2   6   4     1378.00     1620.16     85.82 o 
   3   6   4     1078.76     1148.69     76.69 o 
   4   6   4      194.65      170.20     41.55 o 
   5   6   4       57.79       24.68     39.24 o 
  -7   7   4     3164.06     3260.19     89.85 o 
  -6   7   4     3492.90     3658.85     91.40 o 
  -5   7   4     4908.41     5151.10    130.84 o 
  -4   7   4     8178.53     8784.04    137.50 o 
  -3   7   4     3900.07     4123.22    133.04 o 
  -2   7   4     4599.63     4526.26    133.21 o 
  -1   7   4     3538.69     3699.31    115.87 o 
   0   7   4     1514.57     1440.75     55.82 o 
   1   7   4     1399.48     1500.59     83.39 o 
   2   7   4     1232.31     1198.91     78.60 o 
   3   7   4      120.13      144.83     38.03 o 
   4   7   4       41.96       95.76     39.30 o 
  -6   8   4     3023.07     2891.51     83.31 o 
  -5   8   4     5203.42     5346.58    110.05 o 
  -4   8   4     3981.28     4187.50     91.28 o 
  -3   8   4     3390.70     3413.24    123.33 o 
  -2   8   4     5508.93     5522.50    156.10 o 
  -1   8   4     2679.70     2752.32    104.03 o 
   0   8   4      666.38      710.33     66.11 o 
   1   8   4     1170.97     1120.60     81.55 o 
   2   8   4      432.60      607.98     65.71 o 
   3   8   4      190.81      211.12     47.45 o 
  -5   9   4     2827.74     2915.75     94.32 o 
  -4   9   4     1910.54     1956.74    102.52 o 
  -3   9   4     2902.74     2820.51    116.11 o 
  -2   9   4     4212.28     3959.67    135.06 o 
  -1   9   4     3133.48     3069.25    134.14 o 
   0   9   4     1655.37     1533.12     96.05 o 
   1   9   4      938.59      973.63     79.58 o 
   2   9   4      456.92       36.00     27.57 o 
  -5  10   4     1533.92     1502.90     99.46 o 
  -4  10   4     1231.13     1184.17     84.49 o 
  -3  10   4     1840.17     1707.95     94.90 o 
  -1  10   4      881.90      774.88     75.88 o 
   0 -11   5      179.91      -10.52     20.34 o 
   1 -11   5      365.55       29.24     30.11 o 
   2 -11   5      431.06      381.43     64.84 o 
   3 -11   5     1063.55      900.29     79.70 o 
   4 -11   5      867.34      965.28    106.11 o 
  -2 -10   5        7.06        0.17     30.98 o 
  -1 -10   5       14.31       -0.12     30.28 o 
   0 -10   5      174.33      252.27     52.48 o 
   1 -10   5      386.86      347.45     57.33 o 
   2 -10   5     1359.70     1354.83     88.25 o 
   3 -10   5     2518.30     2325.58     76.05 o 
   4 -10   5     1246.53     1176.67     57.16 o 
   5 -10   5     1232.48     1321.95     88.71 o 
  -3  -9   5        0.73      -24.05     31.41 o 
  -2  -9   5       28.49       51.96     32.42 o 
  -1  -9   5        4.90        4.68     22.89 o 
   0  -9   5        7.95      -23.87     23.87 o 
   1  -9   5       95.99      106.45     35.02 o 
   2  -9   5      679.16      696.25     70.39 o 
   3  -9   5     1095.59     1079.03     50.99 o 
   4  -9   5     1146.93     1134.63     53.50 o 
   5  -9   5     2116.86     2160.93    107.44 o 
   6  -9   5     2111.80     2079.44    111.77 o 
  -4  -8   5        6.93       14.42     22.35 o 
  -3  -8   5       12.43       40.64     22.63 o 
  -2  -8   5       16.39       20.67     19.10 o 
  -1  -8   5       22.56       38.66     23.17 o 
   0  -8   5       90.17       42.94     28.72 o 
   1  -8   5      412.81      388.45     30.12 o 
   2  -8   5      889.92      868.11     44.13 o 
   3  -8   5      814.95      800.09     42.10 o 
   4  -8   5     1599.05     1549.88     59.62 o 
   5  -8   5     2442.20     2375.39    111.19 o 
   6  -8   5     1912.68     1741.76    101.54 o 
   7  -8   5     1538.96     1598.83    101.08 o 
  -5  -7   5        9.26       -6.88     25.01 o 
  -4  -7   5       27.21       22.84     25.00 o 
  -3  -7   5        1.52       18.81     17.52 o 
  -2  -7   5      606.60      627.51     40.66 o 
  -1  -7   5      269.94      241.63     26.32 o 
   0  -7   5      369.99      356.28     27.94 o 
   1  -7   5      682.89      641.37     35.21 o 
   2  -7   5     1229.98     1112.73     45.84 o 
   3  -7   5      781.33      694.67     38.84 o 
   4  -7   5     1859.74     1798.71     62.50 o 
   5  -7   5     3038.87     2862.91     82.90 o 
   6  -7   5      961.35      833.08     68.37 o 
  -5  -6   5        1.17        2.10     21.28 o 
  -4  -6   5       52.10       52.70     22.91 o 
  -3  -6   5       98.96       97.08     21.90 o 
  -2  -6   5      573.55      568.46     50.19 o 
  -1  -6   5     1072.90     1038.25     52.91 o 
   0  -6   5     1061.95      951.10     35.91 o 
   1  -6   5     1615.36     1541.33     50.54 o 
   2  -6   5      408.92      384.91     30.40 o 
   3  -6   5     1202.99     1150.94    100.93 o 
   4  -6   5     2117.71     1984.63     64.02 o 
   5  -6   5     1191.23     1221.14     91.25 o 
   6  -6   5      788.80      701.08     64.55 o 
  -6  -5   5       54.04       79.58     42.07 o 
  -5  -5   5       97.13      105.28     26.29 o 
  -4  -5   5        8.80      -11.22     15.17 o 
  -3  -5   5      252.06      256.76     27.29 o 
  -2  -5   5       25.33       26.50     13.72 o 
  -1  -5   5     1008.33      875.91     29.97 o 
   0  -5   5     4749.71     4414.62     63.37 o 
   1  -5   5     2319.05     2274.17    106.40 o 
   2  -5   5     2342.74     2222.64     61.11 o 
   3  -5   5     5593.71     5289.91    103.04 o 
   4  -5   5     3736.65     3741.28     88.70 o 
   5  -5   5      797.55      834.38     44.84 o 
   6  -5   5     2016.62     2024.19    105.59 o 
   7  -5   5     1873.34     1739.56    104.32 o 
  -6  -4   5       59.15       63.57     41.21 o 
  -5  -4   5      382.40      241.72     45.37 o 
  -4  -4   5       14.47       16.87     16.27 o 
  -3  -4   5       39.24       14.48     13.22 o 
  -2  -4   5       11.68        4.17      8.71 o 
  -1  -4   5     2126.06     2046.01     54.39 o 
   0  -4   5     3212.29     3175.50     66.98 o 
   1  -4   5     2193.70     2203.54     56.62 o 
   2  -4   5     6212.91     6030.98    106.19 o 
   3  -4   5     5543.86     5332.88    102.53 o 
   4  -4   5     3426.22     3238.36     80.34 o 
   5  -4   5     2708.55     2770.06    112.35 o 
   6  -4   5     2855.38     2876.34    122.75 o 
   7  -4   5      975.75     1014.26     82.07 o 
  -7  -3   5        8.39      -12.66     29.01 o 
  -6  -3   5       83.49      144.77     41.90 o 
  -5  -3   5        0.27        9.57     17.39 o 
  -4  -3   5       27.46       37.19     16.66 o 
  -3  -3   5       27.35       37.54     12.21 o 
  -2  -3   5      457.00      399.97     21.68 o 
  -1  -3   5     2073.47     1964.15     39.28 o 
   0  -3   5     1237.26     1180.48     34.56 o 
   1  -3   5     4579.02     4269.44     82.26 o 
   2  -3   5     6405.24     5933.22    104.77 o 
   3  -3   5     3898.29     3714.87     83.05 o 
   4  -3   5     3186.52     3115.03    111.37 o 
   5  -3   5     4145.58     4268.05    142.57 o 
   6  -3   5     3057.39     3161.26    127.43 o 
   7  -3   5      943.00     1008.83     80.79 o 
  -7  -2   5       78.73       63.98     39.93 o 
  -6  -2   5       47.24       62.47     34.10 o 
  -5  -2   5       10.36       20.64     16.37 o 
  -4  -2   5       50.68       38.36     13.56 o 
  -3  -2   5       17.29       21.88     10.22 o 
  -2  -2   5      348.63      260.17     18.66 o 
  -1  -2   5       51.18       53.54      9.86 o 
   0  -2   5      401.03      340.71     17.39 o 
   1  -2   5     3981.13     3700.02    141.88 o 
   2  -2   5     5513.32     5413.91     99.73 o 
   3  -2   5     3582.05     3452.01    110.62 o 
   4  -2   5     4404.45     4305.47     83.45 o 
   5  -2   5     5563.38     5564.61    106.87 o 
   6  -2   5     2312.53     2232.94    106.34 o 
   7  -2   5     1503.43     1547.69     96.86 o 
  -7  -1   5      117.92      104.89     42.65 o 
  -6  -1   5        2.55        2.37     26.99 o 
  -5  -1   5       65.86       77.05     25.97 o 
  -4  -1   5      261.06      230.52     19.34 o 
  -3  -1   5      831.93      864.22     29.28 o 
  -2  -1   5     1990.48     1904.63     40.84 o 
  -1  -1   5      348.73      278.15     18.90 o 
   0  -1   5      576.30      475.97     33.88 o 
   1  -1   5     7876.89     7419.32    119.76 o 
   2  -1   5     1814.85     1604.79     41.06 o 
   3  -1   5     2033.08     1930.01     49.00 o 
   4  -1   5     4628.33     4651.96     90.09 o 
   5  -1   5     5097.62     4965.13    101.42 o 
   6  -1   5     2086.13     2187.81     72.87 o 
   7  -1   5     1586.45     1740.89    102.52 o 
  -8   0   5      115.63       28.15     25.20 o 
  -7   0   5       33.17       22.89     37.39 o 
  -6   0   5        0.12       16.76     18.84 o 
  -5   0   5      652.74      667.23     39.45 o 
  -4   0   5      256.16      199.36     18.46 o 
  -3   0   5     2402.94     2304.31     46.94 o 
  -2   0   5     1917.62     1738.40     39.56 o 
  -1   0   5     1969.54     1807.68     41.05 o 
   0   0   5     6013.93     5730.14    120.64 o 
   1   0   5     3139.02     2799.02     93.22 o 
   2   0   5      942.72      944.97     33.31 o 
   3   0   5     2436.20     2305.91     57.22 o 
   4   0   5     2481.68     2490.07     66.37 o 
   5   0   5     1303.54     1409.99     54.00 o 
   6   0   5     2096.96     2369.84     76.38 o 
   7   0   5     1415.10     1554.94     69.01 o 
  -8   1   5      127.84        7.86     26.06 o 
  -7   1   5       18.00       35.02     21.74 o 
  -6   1   5        0.47       -9.72     16.38 o 
  -5   1   5       29.80       36.28     16.18 o 
  -4   1   5     1057.39      977.67     34.23 o 
  -3   1   5     2009.31     1936.65     43.96 o 
  -2   1   5     1592.24     1489.99     44.59 o 
  -1   1   5     3760.61     3543.91    103.45 o 
   0   1   5     7711.78     7134.85    165.34 o 
   1   1   5      257.65      249.57     29.45 o 
   2   1   5     3908.44     3823.10     75.60 o 
   3   1   5     4986.84     4989.81    101.34 o 
   4   1   5     1692.39     1757.24     57.12 o 
   5   1   5      550.00      738.49     43.96 o 
   6   1   5     1180.55     1405.23     99.11 o 
   7   1   5     1336.23     1687.03    106.80 o 
  -8   2   5      122.07       87.62     26.82 o 
  -7   2   5        2.33       -0.08     15.24 o 
  -6   2   5       77.40       79.96     22.25 o 
  -5   2   5      211.05      230.51     60.02 o 
  -4   2   5      363.82      334.61     34.39 o 
  -3   2   5     1941.65     1970.81     78.97 o 
  -2   2   5     4595.30     4415.48    118.88 o 
  -1   2   5     7829.60     7286.15    164.36 o 
   0   2   5     7558.65     7357.18    171.07 o 
   1   2   5     6391.74     6375.58    106.71 o 
   2   2   5     7286.03     6772.87    113.39 o 
   3   2   5     5661.78     5653.28    217.21 o 
   4   2   5     1549.56     1692.42     58.69 o 
   5   2   5     1731.17     1951.95     68.10 o 
   6   2   5     1249.72     1474.93     95.30 o 
  -8   3   5        8.71        4.99     17.92 o 
  -7   3   5        2.45       -5.03     12.63 o 
  -6   3   5        0.41      -10.36     10.36 o 
  -5   3   5        4.46       10.05     14.06 o 
  -4   3   5       36.28       20.66     14.70 o 
  -3   3   5      631.35      574.92     46.70 o 
  -2   3   5     1192.59      980.22     54.04 o 
  -1   3   5     3280.67     2941.47     94.95 o 
   0   3   5     3100.63     2977.88    100.10 o 
   1   3   5     5880.24     5797.24    104.69 o 
   2   3   5     7183.19     7284.13    123.97 o 
   3   3   5     2775.82     2824.71     74.63 o 
   4   3   5     1718.43     1896.83     62.60 o 
   5   3   5     2046.55     2373.20    114.08 o 
   6   3   5      896.47      983.63     83.57 o 
  -8   4   5       55.93       43.66     20.16 o 
  -7   4   5        2.34       13.35     14.44 o 
  -6   4   5       63.53       30.94     13.96 o 
  -5   4   5      411.39      435.72     27.10 o 
  -4   4   5      230.31      210.02     36.52 o 
  -3   4   5      153.95      132.69     27.74 o 
  -2   4   5     1736.54     1762.68     75.36 o 
  -1   4   5     2404.57     2301.82     85.24 o 
   0   4   5      652.95      540.25     45.66 o 
   1   4   5     3594.22     3372.66     79.11 o 
   2   4   5     4209.57     4362.09     94.28 o 
   3   4   5     2238.49     2421.44     70.66 o 
   4   4   5     3033.71     3089.65    124.25 o 
   5   4   5     1413.88     1622.88    100.79 o 
   6   4   5      510.59      806.55     82.82 o 
  -8   5   5        3.45      -16.35     16.35 o 
  -7   5   5        1.96        2.33     15.23 o 
  -6   5   5      202.79      176.21     21.19 o 
  -5   5   5      372.46      350.87     30.83 o 
  -4   5   5       29.29       21.96     22.31 o 
  -3   5   5      858.18      818.75     57.85 o 
  -2   5   5     2399.35     2289.40     89.12 o 
  -1   5   5     1276.91     1288.14     66.40 o 
   0   5   5     1741.76     1713.96     79.99 o 
   1   5   5     4451.69     4445.33     96.42 o 
   2   5   5     2340.86     2365.42     70.76 o 
   3   5   5     1958.88     2264.43    106.28 o 
   4   5   5     2622.71     2925.75    127.90 o 
   5   5   5     1339.95     1619.64    104.55 o 
  -7   6   5       97.45      100.91     25.09 o 
  -6   6   5      725.10      631.02     61.78 o 
  -5   6   5      390.96      391.17     46.81 o 
  -4   6   5     1019.04     1124.53     72.13 o 
  -3   6   5     1846.12     1931.78     88.71 o 
  -2   6   5      966.34      957.51     62.13 o 
  -1   6   5      483.78      501.47     47.74 o 
   0   6   5     2706.48     2494.75    125.90 o 
   1   6   5     1719.98     1909.74    115.64 o 
   2   6   5     1001.85     1086.04     74.84 o 
   3   6   5     1318.78     1527.75     92.87 o 
   4   6   5     1574.99     1813.53    106.86 o 
  -7   7   5      124.36       96.11     25.15 o 
  -6   7   5      266.81      235.87     30.99 o 
  -5   7   5      712.05      632.31     64.73 o 
  -4   7   5     2929.71     2758.79    116.28 o 
  -3   7   5     1316.49     1259.36     74.84 o 
  -2   7   5      971.17      878.04     61.55 o 
  -1   7   5     2415.92     2204.85     93.45 o 
   0   7   5     2298.70     2278.70     72.73 o 
   1   7   5      330.99      333.29     45.71 o 
   2   7   5      324.55      493.38     56.06 o 
   3   7   5     1783.46     2068.80    114.66 o 
   4   7   5      675.93      821.41     80.33 o 
  -7   8   5       25.97        4.26     14.39 o 
  -6   8   5       30.01       28.60     19.60 o 
  -5   8   5      647.56      550.13     61.66 o 
  -4   8   5     1238.49     1087.72     76.17 o 
  -3   8   5     1284.02     1150.31     75.07 o 
  -2   8   5     1824.02     1875.20     91.77 o 
  -1   8   5     4110.10     3937.88    132.58 o 
   0   8   5     2237.30     2351.53    113.27 o 
   1   8   5      792.09      818.17     69.41 o 
   2   8   5     1079.26     1113.38     85.24 o 
   3   8   5      899.35      938.96     84.84 o 
  -6   9   5       29.49        4.91     21.27 o 
  -5   9   5      396.46      278.04     53.46 o 
  -4   9   5      549.88      486.90     58.60 o 
  -3   9   5     1288.33     1205.38     80.91 o 
  -2   9   5     2432.57     2363.95    107.67 o 
  -1   9   5     2073.53     2049.28     74.83 o 
   0   9   5     1564.83     1659.17    101.77 o 
   1   9   5     2288.21     2248.19    120.73 o 
   2   9   5     1944.89     2160.75    124.43 o 
  -5  10   5      186.60      148.18     45.43 o 
  -4  10   5      102.04      106.45     39.76 o 
  -3  10   5      438.61      387.21     58.43 o 
  -1  10   5      559.80      -14.16     32.07 o 
  -1 -10   6     1482.06     1537.63    102.24 o 
   0 -10   6      724.09      112.18     41.26 o 
   1 -10   6     1222.03     1200.93     89.12 o 
   2 -10   6     1825.28     1746.55    105.30 o 
   3 -10   6      960.72      924.47     51.52 o 
   4 -10   6      852.71      778.26     49.79 o 
   5 -10   6      900.93      859.43     75.94 o 
  -2  -9   6     3154.57     3277.37    142.86 o 
  -1  -9   6     2678.55     2907.72    131.30 o 
   0  -9   6     2302.85     2259.87    114.02 o 
   1  -9   6     2371.07     2312.81    112.75 o 
   2  -9   6     1821.66     1908.69    122.46 o 
   3  -9   6     1252.68     1271.21     56.02 o 
   4  -9   6     1273.66     1150.89     56.65 o 
   5  -9   6      645.96      684.79     67.33 o 
   6  -9   6      172.29      155.69     41.96 o 
  -3  -8   6     1789.85     1802.21    103.51 o 
  -2  -8   6     2867.00     3189.35    132.52 o 
  -1  -8   6     2970.80     3012.39    126.22 o 
   0  -8   6     2091.98     2181.15    105.65 o 
   1  -8   6     3739.81     3776.82     90.37 o 
   2  -8   6     2294.61     2301.19     99.81 o 
   3  -8   6     1722.25     1705.73     62.86 o 
   4  -8   6     1391.08     1347.65     84.87 o 
   5  -8   6      463.27      520.70     43.37 o 
   6  -8   6      386.72      424.37     56.81 o 
  -4  -7   6      904.30     1025.44     56.62 o 
  -3  -7   6     2587.93     2664.43    105.62 o 
  -2  -7   6     3821.21     3748.00     92.01 o 
  -1  -7   6     2307.38     2343.90    105.53 o 
   0  -7   6     3326.84     3533.55    206.52 o 
   1  -7   6     4586.89     4534.80     98.31 o 
   2  -7   6     2855.06     2718.96     75.79 o 
   3  -7   6     2122.64     2014.58     66.65 o 
   4  -7   6     1388.43     1275.48     55.57 o 
   5  -7   6      529.86      579.56     45.19 o 
   6  -7   6      644.81      535.68     59.87 o 
   7  -7   6       75.52       88.83     33.58 o 
  -5  -6   6      629.07      634.49     48.41 o 
  -4  -6   6     1989.65     1986.91     70.81 o 
  -3  -6   6     2815.61     2830.07     90.16 o 
  -2  -6   6     2965.11     3079.35     77.58 o 
  -1  -6   6     4942.04     4895.10    150.38 o 
   0  -6   6     9656.81     9481.13    149.06 o 
   1  -6   6     4436.38     4128.22    132.52 o 
   2  -6   6     3656.68     3595.95    113.07 o 
   3  -6   6     3908.88     3737.05    101.83 o 
   4  -6   6     1860.45     1763.57     65.85 o 
   5  -6   6      944.10      953.32     51.15 o 
   6  -6   6      367.52      438.18     55.77 o 
   7  -6   6       43.90      -11.44     20.23 o 
  -6  -5   6      597.10      797.83     81.95 o 
  -5  -5   6     1340.77     1338.79     73.43 o 
  -4  -5   6     2886.39     3099.51     83.79 o 
  -3  -5   6     1278.85     1259.40     80.30 o 
  -2  -5   6     1053.23     1113.20     44.19 o 
  -1  -5   6     4920.20     4831.02     73.85 o 
   0  -5   6     4906.96     4688.02     93.61 o 
   1  -5   6     2255.32     2109.47     61.65 o 
   2  -5   6     2878.92     2912.07     94.52 o 
   3  -5   6     4955.95     4710.69    101.75 o 
   4  -5   6     1608.77     1481.97     59.31 o 
   5  -5   6     1098.65      986.26     51.86 o 
   6  -5   6      469.00      476.79     61.72 o 
   7  -5   6      213.83      125.47     42.77 o 
  -6  -4   6     1335.98     1408.35     96.28 o 
  -5  -4   6     3351.47     3280.66     88.45 o 
  -4  -4   6     2615.70     2806.88     78.42 o 
  -3  -4   6     2346.17     2470.66     92.32 o 
  -2  -4   6     3696.58     3618.27     63.32 o 
  -1  -4   6     3915.05     3743.89     61.14 o 
   0  -4   6     2055.26     1963.28     57.37 o 
   1  -4   6     2199.04     2127.84     60.56 o 
   2  -4   6     3982.53     3694.28     84.74 o 
   3  -4   6     1850.66     1648.88     92.96 o 
   4  -4   6     1229.83     1004.27     75.39 o 
   5  -4   6     1813.07     1528.85     89.23 o 
   6  -4   6      451.27      368.02     54.79 o 
   7  -4   6       51.71       71.61     38.66 o 
  -6  -3   6     2868.93     2968.29    133.33 o 
  -5  -3   6     4189.31     3947.29     94.49 o 
  -4  -3   6     3585.72     3554.19     84.90 o 
  -3  -3   6     5233.70     5347.12     82.35 o 
  -2  -3   6     7269.93     7198.70     95.76 o 
  -1  -3   6     6321.85     6093.62    127.19 o 
   0  -3   6     3639.91     3578.53     78.95 o 
   1  -3   6     5223.47     5215.88    100.43 o 
   2  -3   6     2780.90     2716.38     75.07 o 
   3  -3   6      254.33      226.19     28.22 o 
   4  -3   6     1410.47     1336.92     78.31 o 
   5  -3   6      889.40      755.75     64.90 o 
   6  -3   6       30.46      -19.30     26.53 o 
   7  -3   6       71.43       49.47     40.28 o 
  -6  -2   6     2648.33     2710.65    125.58 o 
  -5  -2   6     4547.21     4568.13    100.47 o 
  -4  -2   6     4087.62     4018.16     72.24 o 
  -3  -2   6     8345.39     8295.35    107.87 o 
  -2  -2   6     8203.32     7892.11    104.97 o 
  -1  -2   6     5577.98     5147.49     74.56 o 
   0  -2   6     6099.73     5776.30    105.93 o 
   1  -2   6     6094.13     5735.16    163.73 o 
   2  -2   6     1579.32     1433.71     52.31 o 
   3  -2   6     1021.07      975.48     63.34 o 
   4  -2   6     1567.87     1580.92     84.15 o 
   5  -2   6       29.03       40.86     29.07 o 
   6  -2   6       31.03       37.39     33.81 o 
   7  -2   6      146.77      129.28     44.79 o 
  -6  -1   6     2494.81     2643.03    121.13 o 
  -5  -1   6     1524.78     1582.58     59.38 o 
  -4  -1   6     4237.54     4228.65     79.72 o 
  -3  -1   6     8371.64     8433.47    135.60 o 
  -2  -1   6     7362.05     7089.90     94.64 o 
  -1  -1   6     4185.50     3779.29     62.58 o 
   0  -1   6     6892.34     6211.25    224.90 o 
   1  -1   6     4321.10     4073.08     88.13 o 
   2  -1   6     4020.94     3768.85     69.86 o 
   3  -1   6     2246.33     2131.34     83.86 o 
   4  -1   6      887.02      860.81     61.23 o 
   5  -1   6      304.62      205.34     40.40 o 
   6  -1   6      389.41      427.55     59.53 o 
   7  -1   6       86.91       62.88     39.07 o 
  -7   0   6     1819.92     1928.31    112.23 o 
  -6   0   6     1809.16     1888.12     68.35 o 
  -5   0   6     1713.86     1631.05     60.48 o 
  -4   0   6     7350.08     7595.85    166.23 o 
  -3   0   6     5591.54     5471.72     82.92 o 
  -2   0   6     4818.97     4761.65    100.64 o 
  -1   0   6     7961.72     7773.15    129.75 o 
   0   0   6     5963.25     5472.33    146.74 o 
   1   0   6     5879.26     5567.69    150.78 o 
   2   0   6     2287.56     2098.26     53.87 o 
   3   0   6     1810.11     1625.56     51.30 o 
   4   0   6       57.66       60.72     19.76 o 
   5   0   6      262.09      233.74     39.41 o 
   6   0   6      431.28      424.14     59.06 o 
   7   0   6        2.30       12.31     36.76 o 
  -7   1   6     2023.21     1983.61     78.27 o 
  -6   1   6     1172.92     1229.95     84.12 o 
  -5   1   6     4544.73     4807.21    106.86 o 
  -4   1   6     7197.53     7203.91    128.02 o 
  -3   1   6     4946.35     4792.09    107.70 o 
  -2   1   6     3946.03     3776.48     79.24 o 
  -1   1   6     9172.04     8598.68    195.51 o 
   0   1   6     6003.80     5707.03    151.53 o 
   1   1   6     3558.33     3420.98    114.20 o 
   2   1   6     2590.74     2351.08     61.09 o 
   3   1   6     1965.73     1835.15     57.68 o 
   4   1   6      194.18      161.12     25.98 o 
   5   1   6      116.44      158.47     27.77 o 
   6   1   6       95.17       76.43     32.65 o 
  -7   2   6     2332.66     2472.64     85.91 o 
  -6   2   6     1973.31     2049.55     73.05 o 
  -5   2   6     2861.49     2924.33     82.35 o 
  -4   2   6     2648.58     2798.73     75.89 o 
  -3   2   6     2230.66     2148.12     62.10 o 
  -2   2   6     4711.32     4504.88    128.65 o 
  -1   2   6     3064.50     2839.12    100.10 o 
   0   2   6     2006.27     1974.72     84.96 o 
   1   2   6     1992.35     1910.28     56.46 o 
   2   2   6     2781.56     2586.76     67.70 o 
   3   2   6      696.29      663.35     39.93 o 
   4   2   6     1031.27      971.22     88.45 o 
   5   2   6      448.92      425.36     51.67 o 
   6   2   6        6.64       39.41     35.02 o 
  -8   3   6     1841.14     1661.79    201.09 o 
  -7   3   6     2770.10     2759.60     93.52 o 
  -6   3   6     4283.67     4441.15    111.16 o 
  -5   3   6     5100.06     5460.12    168.73 o 
  -4   3   6     2778.19     2732.35     76.27 o 
  -3   3   6     4158.63     4165.58    129.28 o 
  -2   3   6     6649.04     6296.11    160.55 o 
  -1   3   6     1402.87     1279.93     67.85 o 
   0   3   6     1660.57     1487.41     77.10 o 
   1   3   6     2643.55     2476.43    156.94 o 
   2   3   6      737.74      751.88     39.83 o 
   3   3   6      295.10      286.13     53.83 o 
   4   3   6      289.20      337.35     34.98 o 
   5   3   6       89.28      110.21     38.26 o 
   6   3   6        1.65       87.84     43.29 o 
  -7   4   6     1986.64     1976.24     80.30 o 
  -6   4   6     5111.25     5120.84    159.83 o 
  -5   4   6     6029.98     6044.57    128.27 o 
  -4   4   6     4617.86     4521.76    142.86 o 
  -3   4   6     7025.26     6701.75    175.34 o 
  -2   4   6     5618.56     5061.14    143.96 o 
  -1   4   6     2482.56     2510.17     97.21 o 
   0   4   6     2251.27     2321.07     97.15 o 
   1   4   6      830.17      753.37     64.87 o 
   2   4   6      389.25      481.80     36.23 o 
   3   4   6      367.32      382.71     36.51 o 
   4   4   6       97.85      119.40     35.77 o 
   5   4   6        5.07       57.97     33.64 o 
  -7   5   6     2109.35     2142.49     84.32 o 
  -6   5   6     3918.17     3909.04    151.36 o 
  -5   5   6     2463.08     2287.32    107.84 o 
  -4   5   6     3393.05     3175.30    120.61 o 
  -3   5   6     5196.58     5066.63    152.46 o 
  -2   5   6     3770.56     3520.33    118.82 o 
  -1   5   6     3267.47     3017.18    111.14 o 
   0   5   6     1857.64     1835.26     90.45 o 
   1   5   6      702.42      753.73     43.69 o 
   2   5   6      320.50      367.71     51.32 o 
   3   5   6      363.45      370.80     50.92 o 
   4   5   6       92.12      102.12     35.77 o 
   5   5   6        1.65       27.45     36.29 o 
  -7   6   6     2281.68     2247.33    124.02 o 
  -6   6   6     2028.48     1985.06    109.23 o 
  -5   6   6     1976.72     1759.04     97.73 o 
  -4   6   6     3300.54     3094.86    123.27 o 
  -3   6   6     4214.61     4135.53    139.45 o 
  -2   6   6     2112.52     2130.35     93.91 o 
  -1   6   6     3551.74     3331.52    119.23 o 
   0   6   6     2163.71     2011.78     67.16 o 
   1   6   6      910.34      897.21     47.57 o 
   2   6   6      763.96      760.61     65.31 o 
   3   6   6      339.43      405.01     56.23 o 
   4   6   6        3.42      -22.54     26.30 o 
  -7   7   6     1588.82     1702.34    110.44 o 
  -6   7   6     1048.91      919.89     80.56 o 
  -5   7   6     2461.84     2208.08    112.41 o 
  -4   7   6     3872.29     3695.32    140.15 o 
  -3   7   6     1403.97     1462.15     85.59 o 
  -2   7   6     1319.56     1296.64     77.27 o 
  -1   7   6     2436.18     2479.71    106.22 o 
   0   7   6      959.09      957.69     50.55 o 
   1   7   6      239.62      308.52     98.28 o 
   2   7   6      604.56      651.03     66.23 o 
   3   7   6       66.99      121.83     43.98 o 
  -5   8   6     2272.70     2042.16    112.29 o 
  -4   8   6     1756.71     1671.77     96.86 o 
  -3   8   6      587.58      588.85     62.94 o 
  -2   8   6     1643.35     1566.93     89.06 o 
  -1   8   6     1035.02      936.82     71.66 o 
   0   8   6      500.29      549.60     42.21 o 
   1   8   6      505.57      561.28     62.07 o 
   2   8   6       56.27       45.08     36.58 o 
  -4   9   6      629.78      504.70     65.07 o 
  -3   9   6     1111.02      978.95     77.62 o 
  -2   9   6      994.11     1121.99     79.99 o 
  -1   9   6      248.50      254.39     64.06 o 
   0   9   6      416.76      341.44     58.78 o 
   1   9   6      637.69      651.09     67.56 o 
  -3  10   6     1312.42     1204.40     89.29 o 
  -2  10   6      586.56      528.57     66.17 o 
  -1  10   6      179.60       29.88     27.51 o 
   0 -10   7      312.24        7.17     16.64 o 
   1 -10   7      130.68        6.07     30.28 o 
   2 -10   7      408.27      424.02     69.29 o 
   3 -10   7     1201.07     1319.06     94.32 o 
   4 -10   7      997.00     1030.33     59.68 o 
  -2  -9   7      285.72      250.59     56.06 o 
  -1  -9   7      566.38      551.34     64.61 o 
   0  -9   7      245.37      350.92     59.87 o 
   1  -9   7      366.15      346.12     60.05 o 
   2  -9   7      969.11      960.23     79.06 o 
   3  -9   7      551.31      554.45     59.53 o 
   4  -9   7      287.13      305.59     37.64 o 
   5  -9   7     1212.17     1141.87     84.44 o 
  -3  -8   7      164.78      219.21     51.84 o 
  -2  -8   7      474.70      530.36     62.76 o 
  -1  -8   7      703.66      677.21     64.03 o 
   0  -8   7      755.27      753.62     68.60 o 
   1  -8   7     2492.85     2429.37    116.16 o 
   2  -8   7     1751.65     1765.21     70.28 o 
   3  -8   7      888.60      906.92     49.82 o 
   4  -8   7     1355.16     1346.65    119.11 o 
   5  -8   7     1758.65     1883.06     77.16 o 
   6  -8   7     1128.73     1013.80     82.30 o 
  -4  -7   7        6.79       75.94     41.09 o 
  -3  -7   7       87.39       94.26     36.47 o 
  -2  -7   7      331.71      418.59     53.63 o 
  -1  -7   7      521.88      535.91     55.48 o 
   0  -7   7     3246.48     3126.87    127.72 o 
   1  -7   7     3030.52     3126.98     84.18 o 
   2  -7   7     1743.04     1762.49     63.65 o 
   3  -7   7     1787.55     1898.09     68.54 o 
   4  -7   7     2774.61     2790.76     87.32 o 
   5  -7   7     1691.88     1704.72     72.78 o 
   6  -7   7      875.90      817.71     75.82 o 
  -5  -6   7        6.62       43.61     26.07 o 
  -4  -6   7       10.79        9.86     24.71 o 
  -3  -6   7      134.23      135.07     26.84 o 
  -2  -6   7      392.30      461.19     53.52 o 
  -1  -6   7      574.31      538.80     53.11 o 
   0  -6   7     2386.77     2271.27     68.24 o 
   1  -6   7     3253.05     3235.17     83.99 o 
   2  -6   7     2862.88     2967.60     80.93 o 
   3  -6   7     3424.92     3441.28    257.81 o 
   4  -6   7     3166.28     3226.73     92.98 o 
   5  -6   7     1991.45     1912.72     74.38 o 
   6  -6   7      966.58      976.47     78.02 o 
  -5  -5   7        1.03        3.59     22.09 o 
  -4  -5   7       17.09       11.29     20.99 o 
  -3  -5   7      240.70      310.16     31.14 o 
  -2  -5   7      194.62      199.80     26.12 o 
  -1  -5   7      280.67      288.73     29.00 o 
   0  -5   7      972.97      836.30     51.35 o 
   1  -5   7     2366.02     2342.41     68.97 o 
   2  -5   7     3221.31     3142.84    203.14 o 
   3  -5   7     5329.11     5490.61    119.11 o 
   4  -5   7     3687.51     3525.82     96.34 o 
   5  -5   7     2856.61     2767.86    125.06 o 
   6  -5   7     2541.65     2620.49    128.70 o 
  -6  -4   7       13.01      -33.23     33.23 o 
  -5  -4   7       24.70       51.38     22.07 o 
  -4  -4   7      412.86      420.05     37.69 o 
  -3  -4   7      410.07      378.79     33.19 o 
  -2  -4   7      115.25       98.47     17.35 o 
  -1  -4   7     1441.91     1432.97     52.77 o 
   0  -4   7     1727.31     1763.17     72.33 o 
   1  -4   7      740.04      693.15     38.98 o 
   2  -4   7     3518.36     3528.49    127.46 o 
   3  -4   7     3822.11     3625.84     93.37 o 
   4  -4   7     2393.76     2479.59     79.64 o 
   5  -4   7     2371.60     2272.87    113.27 o 
   6  -4   7     2903.34     2535.19    127.66 o 
  -6  -3   7       18.66       13.41     36.58 o 
  -5  -3   7      336.94      371.22     38.38 o 
  -4  -3   7     1258.68     1172.90     63.66 o 
  -3  -3   7      607.93      520.62     31.01 o 
  -2  -3   7     1431.37     1397.94     41.70 o 
  -1  -3   7     3680.22     3577.13     84.76 o 
   0  -3   7      680.93      578.75     37.86 o 
   1  -3   7     1436.28     1380.14     53.84 o 
   2  -3   7     4178.25     3828.91     92.82 o 
   3  -3   7     2375.85     2339.47     72.89 o 
   4  -3   7     1836.88     1652.18     91.72 o 
   5  -3   7     2058.00     2258.65    112.35 o 
   6  -3   7     1952.85     2119.66    116.91 o 
  -6  -2   7       27.73       16.64     36.81 o 
  -5  -2   7      297.95      240.82     49.82 o 
  -4  -2   7      285.57      314.87     27.90 o 
  -3  -2   7     1285.33     1193.39     40.70 o 
  -2  -2   7     4418.27     4390.11     74.48 o 
  -1  -2   7     1980.51     1876.62     45.22 o 
   0  -2   7      943.04      767.06     84.67 o 
   1  -2   7     3018.86     2825.77    110.53 o 
   2  -2   7     3430.11     3229.99     84.83 o 
   3  -2   7     1584.35     1425.69     80.68 o 
   4  -2   7     2381.06     2332.22    108.07 o 
   5  -2   7     2476.74     2664.99    121.25 o 
   6  -2   7     1543.53     1544.05    100.73 o 
   7  -2   7      959.37     1038.13     91.20 o 
  -7  -1   7       19.29        6.30     32.07 o 
  -6  -1   7       90.43       54.90     37.10 o 
  -5  -1   7       24.30       23.20     20.83 o 
  -4  -1   7      684.65      659.54     40.88 o 
  -3  -1   7     2022.35     1889.49     50.79 o 
  -2  -1   7     4289.24     4016.46     71.57 o 
  -1  -1   7     3078.01     3102.01     81.22 o 
   0  -1   7     6691.46     6337.75    121.43 o 
   1  -1   7     7676.15     6987.42    181.47 o 
   2  -1   7     2477.13     2328.02     55.93 o 
   3  -1   7     2204.10     2261.14    100.73 o 
   4  -1   7     2858.64     2990.60    121.54 o 
   5  -1   7     1562.81     1497.58     92.93 o 
   6  -1   7      738.68      844.18     78.77 o 
  -7   0   7        0.55       -5.09     40.45 o 
  -6   0   7       39.59       41.27     24.59 o 
  -5   0   7      132.85      118.99     43.86 o 
  -4   0   7      519.16      485.68     33.31 o 
  -3   0   7     1952.26     1848.13     63.14 o 
  -2   0   7     2132.05     2176.31     52.38 o 
  -1   0   7     3511.48     3324.12    121.31 o 
   0   0   7     7606.99     7797.68    195.17 o 
   1   0   7     7810.42     7283.21    189.33 o 
   2   0   7     1502.25     1476.54     85.50 o 
   3   0   7     4650.68     4514.67     92.70 o 
   4   0   7     3011.32     3052.90    124.77 o 
   5   0   7      819.13     1042.29     80.91 o 
   6   0   7      564.48      645.02     71.61 o 
  -7   1   7       58.53       58.11     26.93 o 
  -6   1   7       88.47       63.13     26.44 o 
  -5   1   7      168.91      163.22     27.08 o 
  -4   1   7       92.74       46.45     22.77 o 
  -3   1   7      921.20      837.67     42.90 o 
  -2   1   7     1330.06     1255.26     70.51 o 
  -1   1   7     4178.86     4240.54    135.76 o 
   0   1   7     6370.50     6233.23    170.89 o 
   1   1   7     2654.73     2512.77    104.72 o 
   2   1   7     4716.00     4618.10     94.37 o 
   3   1   7     5102.71     5197.51    105.35 o 
   4   1   7     2942.68     3087.72     84.08 o 
   5   1   7     1576.55     1875.83    103.91 o 
   6   1   7     1199.06     1373.79     96.98 o 
  -7   2   7       97.04       86.31     36.26 o 
  -6   2   7       67.16       60.33     39.47 o 
  -5   2   7      374.15      329.17     35.34 o 
  -4   2   7      532.08      518.06     38.02 o 
  -3   2   7       54.59       59.76     24.04 o 
  -2   2   7     1045.02      859.03     61.55 o 
  -1   2   7     3483.30     3616.38    125.53 o 
   0   2   7     3444.25     3462.01    123.10 o 
   1   2   7     2341.87     2362.03    126.33 o 
   2   2   7     6911.06     6732.67    143.07 o 
   3   2   7     4306.49     4598.19    103.48 o 
   4   2   7     1896.10     2152.41     70.99 o 
   5   2   7     1950.20     2344.24     81.44 o 
  -7   3   7      190.88      151.86     34.12 o 
  -6   3   7      327.92      328.66     63.43 o 
  -5   3   7     1697.41     1610.88     65.82 o 
  -4   3   7     1743.05     1510.06     82.76 o 
  -3   3   7      910.02      852.15     60.39 o 
  -2   3   7     1402.83     1280.63     71.84 o 
  -1   3   7     1760.76     1618.14     82.64 o 
   0   3   7     1056.05     1017.96     69.12 o 
   1   3   7     1535.71     1749.56     63.98 o 
   2   3   7     2749.40     2759.34     77.80 o 
   3   3   7     1844.70     2061.36     69.86 o 
   4   3   7     1151.84     1495.12     80.25 o 
   5   3   7     1752.44     2105.50    112.46 o 
  -7   4   7      134.41       39.51     76.32 o 
  -6   4   7      920.67      910.73     56.40 o 
  -5   4   7     1369.98     1387.83     84.90 o 
  -4   4   7     1779.26     1618.02     87.09 o 
  -3   4   7     2836.13     2392.85    102.29 o 
  -2   4   7     2993.66     2911.19    112.12 o 
  -1   4   7     2264.26     2136.94     95.70 o 
   0   4   7     1779.12     1710.84     88.08 o 
   1   4   7     2504.26     2644.62     76.44 o 
   2   4   7     1429.54     1724.90     64.16 o 
   3   4   7      641.69      837.86     50.28 o 
   4   4   7     1533.32     1741.12     99.81 o 
   5   4   7     1198.04     1781.98    111.48 o 
  -7   5   7        9.55      -11.44     30.75 o 
  -6   5   7      417.45      342.25     57.73 o 
  -5   5   7      757.53      799.16     70.45 o 
  -4   5   7     1194.67     1107.37     77.04 o 
  -3   5   7     2993.26     2853.98    115.64 o 
  -2   5   7     2763.96     2589.00    108.59 o 
  -1   5   7     2079.11     1911.90     93.39 o 
   0   5   7     2666.97     2729.09    115.18 o 
   1   5   7     3735.49     3739.72    163.35 o 
   2   5   7     1235.68     1424.62     61.80 o 
   3   5   7     1164.78     1211.45     84.09 o 
   4   5   7     1219.94     1367.20     94.72 o 
  -7   6   7       72.87       53.00     39.24 o 
  -6   6   7      265.21      228.17     49.01 o 
  -5   6   7      552.45      604.51     64.55 o 
  -4   6   7     1674.55     1578.90     92.35 o 
  -3   6   7     3908.37     3575.75    133.79 o 
  -2   6   7     2235.03     2039.56     99.52 o 
  -1   6   7     2044.09     2015.58     98.65 o 
   0   6   7     3162.31     3155.98     89.90 o 
   1   6   7     1972.12     2274.44     76.86 o 
   2   6   7      986.32     1114.49     92.03 o 
   3   6   7      902.60     1056.80     85.59 o 
  -6   7   7      201.52        4.91     29.13 o 
  -5   7   7      173.19      113.56     40.28 o 
  -4   7   7     1422.60     1298.43     87.56 o 
  -3   7   7     1462.70     1307.50     84.26 o 
  -2   7   7     1779.49     1501.45     88.31 o 
  -1   7   7     2423.39     2354.47    111.19 o 
   0   7   7     3070.78     3151.44     93.52 o 
   1   7   7     1566.50     1821.72     72.11 o 
   2   7   7     1055.34     1191.63     86.23 o 
  -5   8   7      335.06       28.95     33.12 o 
  -4   8   7      678.38      573.13     67.21 o 
  -3   8   7      327.19      316.70     52.76 o 
  -2   8   7     1238.64     1221.51     84.09 o 
  -1   8   7     2327.27     2121.92    109.05 o 
   0   8   7     1538.42     1647.13     69.82 o 
   1   8   7     1392.87     1442.22     95.36 o 
  -4   9   7      421.77      413.16     65.25 o 
  -3   9   7      400.06      402.99     59.58 o 
  -2   9   7     1056.14      875.04     78.54 o 
  -1   9   7     1234.21     1326.15     72.04 o 
   0   9   7      421.15      607.92     67.73 o 
  -1  -9   8     1459.40     1470.36    101.43 o 
   2  -9   8     1527.01     1630.10    105.24 o 
   3  -9   8      723.85      725.23     50.65 o 
   4  -9   8      806.17      844.26     55.35 o 
  -2  -8   8      929.78     1078.93     87.44 o 
  -1  -8   8      655.23      622.02     68.20 o 
   0  -8   8      931.78     1024.84     81.37 o 
   1  -8   8     1207.56     1096.79     85.30 o 
   2  -8   8      741.64      770.75     48.69 o 
   3  -8   8      772.37      740.62     48.87 o 
   4  -8   8      762.44      662.22     60.16 o 
   5  -8   8      193.74      219.96     39.56 o 
  -3  -7   8     1585.33     1701.13    103.51 o 
  -2  -7   8      966.32     1033.33     80.91 o 
  -1  -7   8     1191.69     1105.00     79.75 o 
   0  -7   8     1565.62     1797.01    101.43 o 
   1  -7   8     1678.68     1685.35     64.73 o 
   2  -7   8      494.74      477.19     37.39 o 
   3  -7   8      949.63      941.10     52.61 o 
   4  -7   8      549.39      617.07     47.85 o 
   5  -7   8       91.65       57.70     26.88 o 
  -4  -6   8     1390.13     1624.44     98.88 o 
  -3  -6   8     1844.51     1894.73    104.14 o 
  -2  -6   8     1373.02     1562.14     92.76 o 
  -1  -6   8     1291.31     1475.56     87.32 o 
   0  -6   8     2477.07     2432.04     75.48 o 
   1  -6   8     1655.66     1571.28     83.54 o 
   2  -6   8     1305.21     1354.87     58.88 o 
   3  -6   8      635.03      696.10     46.46 o 
   4  -6   8      241.30      201.54     34.31 o 
   5  -6   8      242.93      251.60     46.81 o 
   6  -6   8      271.75      249.43     52.88 o 
  -5  -5   8     1237.98     1468.50     68.59 o 
  -4  -5   8     2525.26     2740.27    146.04 o 
  -3  -5   8     1780.34     2072.50    102.41 o 
  -2  -5   8     2031.53     2094.41    102.47 o 
  -1  -5   8     1859.86     1901.17     64.99 o 
   0  -5   8     1071.65     1010.40     48.89 o 
   1  -5   8      680.12      620.56     38.91 o 
   2  -5   8      860.89      984.43     50.35 o 
   3  -5   8      275.69      289.43     34.58 o 
   4  -5   8       81.20       73.27     23.51 o 
   5  -5   8      280.72      217.94     47.39 o 
   6  -5   8       21.31       -7.28     25.43 o 
  -5  -4   8     2219.68     2321.47     80.13 o 
  -4  -4   8     2491.97     2808.10    148.85 o 
  -3  -4   8     2032.15     2120.05     68.64 o 
  -2  -4   8     3511.93     3612.44     91.41 o 
  -1  -4   8     3937.89     3800.77    420.24 o 
   0  -4   8     2157.54     2080.18    117.12 o 
   1  -4   8     1475.42     1441.66     68.66 o 
   2  -4   8     1124.51     1083.83     59.64 o 
   3  -4   8      577.99      588.15     43.22 o 
   4  -4   8       52.55       62.99     28.95 o 
   5  -4   8      112.76      116.57     40.45 o 
   6  -4   8        1.80      -21.90     33.29 o 
  -6  -3   8      878.72      937.28     86.75 o 
  -5  -3   8     1764.17     1860.69    105.12 o 
  -4  -3   8     1631.14     1735.34    122.17 o 
  -3  -3   8     2428.34     2564.68     61.92 o 
  -2  -3   8     3968.41     4092.88     75.04 o 
  -1  -3   8     3495.43     3218.83     85.06 o 
   0  -3   8     2886.07     2783.75     91.40 o 
   1  -3   8     2920.53     3019.36    100.21 o 
   2  -3   8     2259.76     2259.82    105.93 o 
   3  -3   8      531.61      462.46     50.05 o 
   4  -3   8      247.02      264.00     50.57 o 
   5  -3   8       62.53       94.26     42.13 o 
   6  -3   8       35.48        6.53     36.76 o 
  -6  -2   8     1665.10     2029.91    115.47 o 
  -5  -2   8     1213.75     1365.29     90.16 o 
  -4  -2   8      928.51     1046.08     44.35 o 
  -3  -2   8     3160.75     3212.12     77.43 o 
  -2  -2   8     3060.98     3036.80    121.99 o 
  -1  -2   8     2105.54     1986.22     69.56 o 
   0  -2   8     1745.80     1611.21     62.93 o 
   1  -2   8     2296.18     2249.12     77.56 o 
   2  -2   8      834.61      727.49     59.87 o 
   3  -2   8      816.36      814.30     67.04 o 
   4  -2   8      879.50      870.94     73.28 o 
   5  -2   8       14.44       21.85     32.88 o 
   6  -2   8        0.33       30.98     37.16 o 
  -6  -1   8     1823.57     2090.77    117.20 o 
  -5  -1   8      997.33     1163.62     57.34 o 
  -4  -1   8     1054.04     1143.02     45.01 o 
  -3  -1   8     2952.52     2953.87     67.64 o 
  -2  -1   8     1148.40     1212.77     42.39 o 
  -1  -1   8     1217.17     1192.43     61.61 o 
   0  -1   8     2255.36     2321.20     74.21 o 
   1  -1   8      431.51      326.53     44.21 o 
   2  -1   8      529.45      464.71     53.92 o 
   3  -1   8      874.10      796.50     66.63 o 
   4  -1   8      384.12      346.64     56.41 o 
   5  -1   8        7.10       -0.06     32.77 o 
   6  -1   8      107.76       77.15     41.44 o 
  -6   0   8     1970.10     2276.89     82.85 o 
  -5   0   8     1281.95     1347.45     60.74 o 
  -4   0   8     4183.81     4216.71     83.58 o 
  -3   0   8     2642.63     2662.14     64.54 o 
  -2   0   8     1736.09     1776.69     66.61 o 
  -1   0   8     1935.08     2127.93     98.36 o 
   0   0   8     1554.02     1451.64     81.95 o 
   1   0   8      582.14      576.48     57.68 o 
   2   0   8      895.64      793.08     40.23 o 
   3   0   8      252.47      267.18     49.35 o 
   4   0   8        5.09       11.79     28.67 o 
   5   0   8        4.77       -7.46     32.31 o 
   6   0   8        2.63       13.41     36.41 o 
  -6   1   8     1653.86     1659.88     73.02 o 
  -5   1   8     2925.69     2880.96     87.18 o 
  -4   1   8     3630.13     3584.42     93.99 o 
  -3   1   8     1971.29     2053.03     97.73 o 
  -2   1   8     2958.50     2977.77    116.63 o 
  -1   1   8     3048.29     2958.47    116.91 o 
   0   1   8      528.08      422.58     52.19 o 
   1   1   8      953.58      911.07     42.75 o 
   2   1   8      208.46      229.80     26.78 o 
   3   1   8       75.94       56.42     22.03 o 
   4   1   8        1.39      -13.23     29.36 o 
   5   1   8      154.07       68.66     41.55 o 
  -7   2   8     1109.98      985.71     88.37 o 
  -6   2   8     1752.39     1851.57     76.32 o 
  -5   2   8     3864.81     4044.15    106.26 o 
  -4   2   8     2060.75     1984.47     69.35 o 
  -3   2   8     1078.38     1070.90     72.82 o 
  -2   2   8     2157.38     1933.97     94.38 o 
  -1   2   8     2518.43     2578.77    111.08 o 
   0   2   8      532.04      601.22     56.64 o 
   1   2   8      433.03      416.20     34.94 o 
   2   2   8      204.05      259.87     30.52 o 
   3   2   8        3.35       -0.60     18.61 o 
   4   2   8       29.53       31.15     21.53 o 
   5   2   8       15.38       14.79     37.91 o 
  -7   3   8     1098.11     1113.90     91.77 o 
  -6   3   8     1644.67     1720.70     75.14 o 
  -5   3   8     3015.83     3238.59    134.19 o 
  -4   3   8     2753.83     2622.98    115.24 o 
  -3   3   8     2637.68     2534.04    108.71 o 
  -2   3   8     3532.14     3122.25    122.69 o 
  -1   3   8     1597.94     1445.80     86.28 o 
   0   3   8     1509.95     1565.83     89.58 o 
   1   3   8      995.67      979.74     48.04 o 
   2   3   8      160.19      147.89     24.93 o 
   3   3   8       43.38       56.02     23.35 o 
   4   3   8       72.40       61.59     26.47 o 
  -7   4   8     1028.90      925.03     89.58 o 
  -6   4   8     1428.09     1447.53     99.63 o 
  -5   4   8     1381.29     1255.72     88.31 o 
  -4   4   8     1456.88     1255.26     80.22 o 
  -3   4   8     2895.91     2704.87    116.63 o 
  -2   4   8     1775.78     1694.94     91.77 o 
  -1   4   8      843.37      974.50     71.08 o 
   0   4   8     2170.34     2072.27    103.10 o 
   1   4   8      564.20      597.18     60.54 o 
   2   4   8       23.51       48.39     21.50 o 
   3   4   8      119.34       87.62     25.97 o 
   4   4   8       21.35       43.11     34.10 o 
  -6   5   8     1522.04     1511.22    100.85 o 
  -5   5   8      886.21      917.52     77.27 o 
  -4   5   8     1132.90     1021.02     76.58 o 
  -3   5   8      931.67      881.86     70.04 o 
  -2   5   8      392.11      331.96     48.89 o 
  -1   5   8      614.42      508.63     59.24 o 
   0   5   8      964.87      893.24     73.92 o 
   1   5   8      154.39      165.65     29.74 o 
   2   5   8      151.67      170.69     32.05 o 
   3   5   8      136.50      183.92     41.06 o 
  -6   6   8     1098.10     1005.25     89.81 o 
  -5   6   8      967.00      887.41     78.48 o 
  -4   6   8     1337.12     1224.45     86.69 o 
  -3   6   8     1014.24      869.78     72.47 o 
  -2   6   8      418.59      459.39     55.71 o 
  -1   6   8      468.51      457.66     56.69 o 
   0   6   8      109.26      125.60     25.66 o 
   1   6   8      131.54       88.86     33.55 o 
   2   6   8      175.74      209.40     35.52 o 
   3   6   8       69.73       43.92     39.82 o 
  -4   7   8     1299.19     1228.15     89.69 o 
  -3   7   8     1103.69      964.85     79.06 o 
  -2   7   8      444.03      422.00     56.06 o 
  -1   7   8      321.10      340.98     56.58 o 
   0   7   8       16.89       36.78     22.10 o 
   1   7   8       47.57       82.99     26.13 o 
  -3   8   8      408.01      447.14     61.26 o 
  -2   8   8      637.32      670.51     69.58 o 
  -1   8   8      245.60      249.95     52.53 o 
   0   8   8       38.71       76.94     28.51 o 
  -1  -8   9      446.77      463.50     67.10 o 
   0  -8   9      339.46       27.39     33.98 o 
   2  -8   9     2447.70     2612.19     89.81 o 
   3  -8   9     1551.74     1758.19     76.74 o 
   4  -8   9     1658.66     1619.81     77.58 o 
  -3  -7   9      219.15      265.04     59.47 o 
  -2  -7   9      351.31      368.20     60.57 o 
  -1  -7   9      180.53      284.51     56.23 o 
   0  -7   9      750.78      664.10     69.64 o 
   1  -7   9     2256.21     2489.46     83.65 o 
   2  -7   9     1504.60     1621.59     69.51 o 
   3  -7   9     1669.23     1646.15     72.53 o 
   4  -7   9     2416.86     2636.66     95.32 o 
  -3  -6   9      519.75      597.35     69.81 o 
  -2  -6   9      422.54      478.18     59.64 o 
  -1  -6   9      605.09      599.95     62.59 o 
   0  -6   9     1743.56     1758.24     67.14 o 
   1  -6   9      559.48      628.72     68.57 o 
   2  -6   9      891.40      915.92     52.46 o 
   3  -6   9     2427.21     2690.62     91.15 o 
   4  -6   9     2546.66     2442.14     90.50 o 
   5  -6   9     1246.63     1362.64     99.23 o 
  -4  -5   9      483.06      573.36     66.46 o 
  -3  -5   9      556.40      606.30     66.92 o 
  -2  -5   9      685.20      706.28     67.27 o 
  -1  -5   9     1398.39     1480.13     60.14 o 
   0  -5   9     1503.24     1636.60     63.81 o 
   1  -5   9      599.84      601.34     41.85 o 
   2  -5   9      879.49      992.28     54.85 o 
   3  -5   9     2346.32     2423.55    183.58 o 
   4  -5   9     1342.77     1431.44     69.97 o 
   5  -5   9     1198.57     1194.57     89.75 o 
  -5  -4   9      293.58      292.60     61.90 o 
  -4  -4   9      534.16      516.15     64.79 o 
  -3  -4   9     1618.20     1681.54     95.01 o 
  -2  -4   9     1911.71     1825.83     68.62 o 
  -1  -4   9     2702.44     2583.46     95.13 o 
   0  -4   9     2768.12     2624.10    185.63 o 
   1  -4   9     2158.81     2266.83     77.67 o 
   2  -4   9     2480.94     2505.22     84.25 o 
   3  -4   9     1754.80     1813.54     73.63 o 
   4  -4   9      912.16     1100.83     80.27 o 
  -5  -3   9      189.33      186.27     52.94 o 
  -4  -3   9      643.08      679.39     48.92 o 
  -3  -3   9      923.59      988.42     73.66 o 
  -2  -3   9     2239.58     2215.82     74.64 o 
  -1  -3   9     4451.06     4616.76    186.12 o 
   0  -3   9     2902.64     3019.72     88.44 o 
   1  -3   9     3013.79     2848.12     87.69 o 
   2  -3   9     3520.20     3568.54    101.06 o 
   3  -3   9     1636.90     1667.32     95.47 o 
   4  -3   9     1746.88     1766.95    106.45 o 
   5  -3   9     1451.10     1629.12    108.71 o 
  -5  -2   9      355.19      308.96     58.20 o 
  -4  -2   9      145.26      214.47     26.38 o 
  -3  -2   9      393.11      463.21     47.81 o 
  -2  -2   9     1939.43     2083.35     75.80 o 
  -1  -2   9     2865.82     3097.45    143.30 o 
   0  -2   9     2157.16     2350.82     78.62 o 
   1  -2   9     4442.36     4512.15    112.06 o 
   2  -2   9     3686.84     3577.71    139.22 o 
   3  -2   9     1858.59     1778.97    101.54 o 
   4  -2   9     2112.23     2109.26    115.12 o 
   5  -2   9     1344.13     1576.12    107.55 o 
  -6  -1   9      205.72      251.98     59.01 o 
  -5  -1   9      184.41      243.17     37.33 o 
  -4  -1   9      290.07      346.22     39.14 o 
  -3  -1   9     1071.55     1216.67     46.90 o 
  -2  -1   9     1716.68     1934.20     71.91 o 
  -1  -1   9      989.40     1111.87     59.30 o 
   0  -1   9     3102.31     3481.26    135.00 o 
   1  -1   9     5303.22     5648.19    175.92 o 
   2  -1   9     4129.25     4202.28    154.88 o 
   3  -1   9     1969.58     2062.10    110.62 o 
   4  -1   9     2287.64     2484.68    126.10 o 
   5  -1   9     1319.72     1452.45    104.08 o 
  -6   0   9      417.62      403.53     46.32 o 
  -5   0   9      239.95      222.93     35.89 o 
  -4   0   9     1484.72     1377.91     50.86 o 
  -3   0   9     1212.95     1199.73    101.89 o 
  -2   0   9      875.42      951.33     72.93 o 
  -1   0   9     1149.96     1247.22     82.41 o 
   0   0   9     3298.65     3689.02    139.40 o 
   1   0   9     3187.04     3324.52    134.66 o 
   2   0   9     1240.78     1360.90     91.14 o 
   3   0   9     2842.19     2847.33    131.13 o 
   4   0   9     2055.25     2399.49    123.91 o 
   5   0   9     1108.62     1391.71    102.70 o 
  -6   1   9      365.29      384.98     44.80 o 
  -5   1   9      892.59      887.31     54.77 o 
  -4   1   9     1733.79     1704.40     73.40 o 
  -3   1   9     1383.25     1412.97     87.27 o 
  -2   1   9      459.25      622.60     59.53 o 
  -1   1   9     2169.65     2120.93    103.16 o 
   0   1   9     2748.24     2923.39    125.47 o 
   1   1   9     1340.02     1301.74     53.41 o 
   2   1   9     1165.93     1488.91     95.42 o 
   3   1   9     3211.28     3585.23    149.51 o 
   4   1   9     1231.12     1526.88    103.56 o 
   5   1   9      841.15     1027.84     91.43 o 
  -6   2   9      367.59      322.89     44.13 o 
  -5   2   9     1048.28      958.65     57.00 o 
  -4   2   9     1913.01     2064.70    107.15 o 
  -3   2   9     2060.74     2056.73    105.41 o 
  -2   2   9     2156.35     2134.57    108.88 o 
  -1   2   9     2282.89     2151.91    107.44 o 
   0   2   9     1368.46     1337.67     88.37 o 
   1   2   9     1055.68     1231.44     55.58 o 
   2   2   9     2544.81     2904.31     83.34 o 
   3   2   9     1259.35     1554.57    102.93 o 
   4   2   9      811.58      993.92     88.94 o 
  -6   3   9      443.37      441.94     60.74 o 
  -5   3   9     1626.25     1487.64     97.09 o 
  -4   3   9     1747.12     1827.81    103.04 o 
  -3   3   9     2752.22     2810.17    123.62 o 
  -2   3   9     5634.63     5309.53    177.54 o 
  -1   3   9     3032.00     2868.83    126.33 o 
   0   3   9     1755.01     1867.45    103.74 o 
   1   3   9     2037.07     2420.23     77.27 o 
   2   3   9     1825.55     2097.93     74.64 o 
   3   3   9      485.65      683.28     57.24 o 
   4   3   9      440.83      657.91     81.83 o 
  -6   4   9      318.99      293.64     56.23 o 
  -5   4   9      829.01      852.21     78.48 o 
  -4   4   9      688.34      735.47     66.17 o 
  -3   4   9     1828.83     1559.30     94.26 o 
  -2   4   9     3490.11     3315.33    138.53 o 
  -1   4   9     2732.43     2869.12    129.17 o 
   0   4   9     2561.81     2588.36    123.10 o 
   1   4   9     2783.02     2810.89     86.92 o 
   2   4   9     1975.23     2343.31     81.37 o 
   3   4   9      821.58     1232.83     64.33 o 
  -5   5   9      145.48       97.38     36.00 o 
  -4   5   9      439.25      521.12     63.05 o 
  -3   5   9     1452.96     1396.68     91.14 o 
  -2   5   9     1732.08     1830.58    103.51 o 
  -1   5   9     1533.90     1497.12     95.82 o 
   0   5   9     1894.51     2167.11    115.93 o 
   1   5   9     2162.83     2411.52     83.77 o 
   2   5   9     1299.28     1578.85     70.67 o 
  -5   6   9      402.84      305.67     58.83 o 
  -3   6   9     1623.06     1618.66    102.29 o 
  -2   6   9      909.21     1050.61     84.03 o 
  -1   6   9     1630.05     1784.29    107.44 o 
   0   6   9     1844.15     2158.53     80.80 o 
   1   6   9     1177.64     1455.78    148.79 o 
  -2   7   9      422.55      438.65     61.95 o 
  -1   7   9     1313.27     1465.97    100.67 o 
   0   7   9     1339.05     1465.41     71.02 o 
   1  -8  10      148.23      -13.12     22.77 o 
   2  -8  10       95.57      -21.38     21.38 o 
  -1  -7  10      861.98      873.25     84.78 o 
   0  -7  10      704.80      706.40     76.06 o 
   1  -7  10      714.28      592.80    291.85 o 
   2  -7  10      357.57      347.72     57.07 o 
   3  -7  10      241.39      220.38     34.75 o 
  -2  -6  10      525.16      550.30     66.23 o 
  -1  -6  10     1129.58     1267.51     92.87 o 
   0  -6  10      937.33      777.43     51.78 o 
   1  -6  10      458.24      380.20     41.72 o 
   2  -6  10      366.02      367.51     41.83 o 
   3  -6  10      434.91      382.22     46.54 o 
   4  -6  10       17.38        4.29     29.79 o 
  -3  -5  10      594.92      556.60     68.37 o 
  -2  -5  10      835.96      826.26     76.92 o 
  -1  -5  10     1190.61     1198.51    124.72 o 
   0  -5  10      757.44      763.94     49.86 o 
   1  -5  10      248.72      185.79     31.80 o 
   2  -5  10      341.65      311.09     40.24 o 
   3  -5  10       57.13       84.12     30.58 o 
   4  -5  10       28.11      -23.12     27.97 o 
  -4  -4  10      523.21      634.68     71.55 o 
  -3  -4  10      464.00      616.88     67.04 o 
  -2  -4  10     1085.84     1203.89     75.19 o 
  -1  -4  10      565.14      718.44     47.81 o 
   0  -4  10      484.18      482.15     62.73 o 
   1  -4  10      982.85      951.02     63.46 o 
   2  -4  10      394.68      427.70     43.72 o 
   3  -4  10       97.34      144.66     40.28 o 
   4  -4  10      113.22      105.30     37.33 o 
  -4  -3  10      483.76      611.50     73.97 o 
  -3  -3  10      636.49      695.63     49.90 o 
  -2  -3  10      807.53      869.32    102.15 o 
  -1  -3  10      308.83      376.55     39.69 o 
   0  -3  10      492.42      564.56     45.30 o 
   1  -3  10      348.59      349.35     62.94 o 
   2  -3  10       95.20       77.56     31.73 o 
   3  -3  10      118.70       92.47     36.35 o 
   4  -3  10      123.20      119.69     46.75 o 
   5  -3  10       29.02        5.26     30.46 o 
  -5  -2  10     1315.42     1570.00    106.74 o 
  -4  -2  10      995.46     1105.91     79.81 o 
  -3  -2  10      831.64      985.15     57.85 o 
  -2  -2  10      776.18      815.19     51.73 o 
  -1  -2  10      571.65      541.99     45.22 o 
   0  -2  10      323.71      387.03     41.62 o 
   1  -2  10       51.59       27.80     23.64 o 
   2  -2  10       15.20       25.26     26.76 o 
   3  -2  10        2.94        0.58     32.83 o 
   4  -2  10        4.78       15.84     34.16 o 
   5  -2  10        5.58       -8.96     26.99 o 
  -5  -1  10     1120.87     1339.10     70.99 o 
  -4  -1  10      959.42     1135.57    123.66 o 
  -3  -1  10     1820.01     2025.96     63.17 o 
  -2  -1  10      692.15      743.41     52.29 o 
  -1  -1  10      619.50      698.14     68.83 o 
   0  -1  10      333.41      252.32     49.41 o 
   1  -1  10       71.05      104.08     32.54 o 
   2  -1  10       13.51       17.86     33.23 o 
   3  -1  10        7.03      -27.39     30.51 o 
   4  -1  10       55.88       32.02     39.01 o 
  -5   0  10      603.68      657.04     52.63 o 
  -4   0  10     1848.77     2034.23     79.03 o 
  -3   0  10     1950.02     2032.45    108.77 o 
  -2   0  10      867.90      861.92     74.96 o 
  -1   0  10     1332.28     1259.88     87.90 o 
   0   0  10      927.27      894.80     72.65 o 
   1   0  10       67.90      117.09     42.54 o 
   2   0  10      360.79      277.52     57.04 o 
   3   0  10        0.31        7.63     36.35 o 
   4   0  10       52.71       84.15     44.50 o 
  -5   1  10      651.68      670.24     52.79 o 
  -4   1  10     1755.87     1683.15    106.45 o 
  -3   1  10      468.31      527.18     65.19 o 
  -2   1  10      679.43      735.47     67.16 o 
  -1   1  10      930.10      995.36     77.56 o 
   0   1  10      521.94      520.65     64.84 o 
   1   1  10      352.03      349.88     59.70 o 
   2   1  10      106.34      140.32     45.48 o 
   3   1  10        9.23       29.24     36.70 o 
   4   1  10       41.68       39.07     45.37 o 
  -5   2  10      873.78      977.33     86.05 o 
  -4   2  10      509.94      548.16     66.06 o 
  -3   2  10      501.11      492.80     64.50 o 
  -2   2  10      546.34      564.58     66.40 o 
  -1   2  10      204.03      123.16     40.74 o 
   0   2  10       52.72       42.02     34.44 o 
   1   2  10      535.79      600.87     71.37 o 
   2   2  10       31.01       51.09     41.32 o 
   3   2  10        0.25      -14.97     37.39 o 
  -5   3  10      614.86      508.11     65.77 o 
  -4   3  10      267.73      194.18     47.33 o 
  -3   3  10      658.10      537.41     62.36 o 
  -2   3  10      794.69      733.33     72.65 o 
  -1   3  10      129.58      161.24     44.73 o 
   0   3  10       62.10       84.44     36.70 o 
   1   3  10      275.06      268.07     58.83 o 
   2   3  10       11.31       74.03     45.08 o 
   3   3  10        0.13      -37.51     37.51 o 
  -5   4  10      745.93      696.11     77.90 o 
  -4   4  10      444.46      511.52     64.44 o 
  -3   4  10      420.50      463.61     62.13 o 
  -2   4  10      172.44      219.55     51.55 o 
  -1   4  10       19.69      -10.98     28.61 o 
   0   4  10       96.90       72.47     43.06 o 
   1   4  10        1.54       22.01     27.10 o 
   2   4  10       19.05       60.56     27.34 o 
  -4   5  10      839.14      762.75     79.52 o 
  -3   5  10      482.53      488.58     66.17 o 
  -2   5  10       93.96      114.78     40.28 o 
  -1   5  10       63.41      106.22     43.34 o 
   0   5  10       29.23       -8.17     19.85 o 
   1   5  10      142.42      105.63     68.14 o 
  -3   6  10      366.91       -6.01     21.73 o 
  -1   6  10      316.41      304.86     59.41 o 
   0   6  10        7.45       13.48     23.83 o 
  -1  -6  11      949.69     1003.28     92.47 o 
   0  -6  11     1999.15     2143.58     85.45 o 
   2  -6  11      634.67      777.89     72.01 o 
  -2  -5  11      712.19      876.25     88.02 o 
  -1  -5  11     1516.14     1622.19     79.72 o 
   0  -5  11     2029.83     2295.13     87.80 o 
   1  -5  11     1206.07     1300.05     91.08 o 
   2  -5  11     1648.88     1856.19    109.17 o 
  -3  -4  11      379.21      620.06     77.85 o 
  -2  -4  11      946.81      961.66     59.40 o 
  -1  -4  11     2041.49     2307.48     87.43 o 
   0  -4  11     1935.34     2194.41    106.40 o 
   1  -4  11     1755.20     1945.49    117.15 o 
   2  -4  11     2666.15     2694.47    132.52 o 
   3  -4  11     2247.52     2426.95    128.94 o 
  -3  -3  11      422.26      485.25     49.93 o 
  -2  -3  11      717.85      810.46     56.93 o 
  -1  -3  11     1096.07     1255.98     66.81 o 
   0  -3  11     1193.40     1287.96     68.02 o 
   1  -3  11     1692.69     1906.00     82.19 o 
   2  -3  11     2186.22     2608.07    130.09 o 
   3  -3  11     1170.38     1153.20     90.79 o 
  -4  -2  11      443.27      592.67     57.43 o 
  -3  -2  11      836.21      893.39     60.02 o 
  -2  -2  11      967.49     1184.45     66.74 o 
  -1  -2  11      697.32      785.11     54.88 o 
   0  -2  11      617.46      796.90     73.97 o 
   1  -2  11     1653.15     1640.45    102.52 o 
   2  -2  11     1330.80     1528.50    101.66 o 
  -4  -1  11      627.90      690.69     58.27 o 
  -3  -1  11     1961.46     2016.62    116.34 o 
  -2  -1  11     1601.88     1810.24    111.42 o 
  -1  -1  11     1054.60     1241.96     92.29 o 
   0  -1  11     1272.19     1732.62    103.22 o 
   1  -1  11     1462.49     1701.71    103.45 o 
   2  -1  11     1196.29     1256.99     97.67 o 
   3  -1  11     1026.49      142.11     48.43 o 
  -4   0  11     1471.45     1588.03    109.17 o 
  -3   0  11     1907.98     2027.19    116.45 o 
  -2   0  11     1842.42     1991.71    114.08 o 
  -1   0  11     1404.40     1489.95     97.27 o 
   0   0  11     2123.39     2370.42    122.87 o 
   1   0  11     1488.36     1653.16    108.82 o 
   2   0  11      965.76     1224.97     97.09 o 
   3   0  11      650.71       45.66     41.55 o 
  -4   1  11     1465.91     1711.59    113.39 o 
  -3   1  11     1220.68     1318.89     99.11 o 
  -2   1  11     1583.95     1739.96    109.17 o 
  -1   1  11     2216.33     2318.93    123.73 o 
   0   1  11     1781.89     1904.10    114.60 o 
   1   1  11     1174.88     1361.71    102.64 o 
   2   1  11      758.85     1110.43     97.73 o 
  -4   2  11      970.17     1096.67     92.70 o 
  -3   2  11      847.47      941.15     84.67 o 
  -2   2  11     1662.97     1902.77    115.64 o 
  -1   2  11     3592.53     3560.84    156.68 o 
   0   2  11     1601.29     1805.56    115.99 o 
   1   2  11      938.77     1279.36     99.69 o 
  -4   3  11      701.07      714.72     79.93 o 
  -3   3  11      716.28      829.56     81.08 o 
  -2   3  11     1766.64     1776.03    109.57 o 
  -3   4  11      730.14      848.45     86.52 o 
  -1   4  11      432.71      166.44     46.70 o 
   0   4  11     1052.59     1188.33     82.64 o 
  -1   5  11      509.74       39.47     22.65 o 
  -1  -4  12      130.62      236.26     42.35 o 
   0  -4  12        7.77        4.89     27.60 o 
   1  -4  12       15.64       24.08     20.61 o 
  -2  -3  12      452.42      559.13     58.48 o 
  -1  -3  12       69.84       50.69     32.05 o 
   0  -3  12      174.54      176.17     33.95 o 
   1  -3  12       79.67       73.17     36.35 o 
   2  -3  12       49.18       18.44     30.05 o 
  -2  -2  12      333.26      285.57     45.08 o 
  -1  -2  12      157.59      227.93     50.68 o 
   0  -2  12      365.03      263.48     50.74 o 
   1  -2  12       22.11       50.11     35.31 o 
   2  -2  12       19.38       13.52     27.39 o 
  -3  -1  12      217.52      249.66     61.55 o 
  -2  -1  12      240.11      239.90     52.19 o 
  -1  -1  12      277.32      248.97     50.80 o 
   0  -1  12       88.42       90.39     41.50 o 
   1  -1  12       10.26      -22.37     31.67 o 
   2  -1  12        9.19       -5.09     27.62 o 
  -3   0  12      213.46      166.67     55.60 o 
  -2   0  12       83.41       90.27     43.23 o 
  -1   0  12      148.64      194.07     52.88 o 
   0   0  12       14.74       15.37     33.06 o 
   1   0  12       18.60       63.05     39.01 o 
  -3   1  12       41.31       92.82     47.39 o 
  -2   1  12       30.52       46.23     37.22 o 
  -1   1  12        3.06       68.08     40.05 o 
   0   1  12       24.60      -24.45     33.92 o 
   1   1  12        7.43       40.11     23.17 o 
  -2   2  12       84.84       31.27     42.13 o 
  -1   2  12       11.10      -29.65     35.02 o 
   0   2  12       29.21       24.22     22.71 o 
                                                 
